# Supplementary material for: Causal Associations between Gut Microbiota and Different Types of Dyslipidemia: A Two-Sample Mendelian Randomization Study
Source: Nutrients. 2023 Oct 20;15(20):4445. doi: 10.3390/nu15204445 (PMC10609956; doi:10.3390/nu15204445)
Supplement: Supplementary file 1 [file nutrients-15-04445-s001.zip]

Archive with 84 entries (69 files):
- nutrients-2637637-SI.pdf
- Supplementary materials 1/
- Supplementary materials 1/SNP details between gut microbiota and APOA1/
- Supplementary materials 1/SNP details between gut microbiota and APOA1/SNP details between ebi-a-GCST90016967 and APOA1.csv
- Supplementary materials 1/SNP details between gut microbiota and APOA1/SNP details between ebi-a-GCST90016982 and APOA1.csv
- Supplementary materials 1/SNP details between gut microbiota and APOA1/SNP details between ebi-a-GCST90017024 and APOA1.csv
- Supplementary materials 1/SNP details between gut microbiota and APOA1/SNP details between ebi-a-GCST90017039 and APOA1.csv
- Supplementary materials 1/SNP details between gut microbiota and APOA1/SNP details between ebi-a-GCST90017057 and APOA1.csv
- Supplementary materials 1/SNP details between gut microbiota and APOA1/SNP details between ebi-a-GCST90017058 and APOA1.csv
- Supplementary materials 1/SNP details between gut microbiota and APOB/
- Supplementary materials 1/SNP details between gut microbiota and APOB/SNP details between ebi-a-GCST90017033 and APOB.csv
- Supplementary materials 1/SNP details between gut microbiota and APOB/SNP details between ebi-a-GCST90017037 and APOB.csv
- Supplementary materials 1/SNP details between gut microbiota and APOB/SNP details between ebi-a-GCST90017041 and APOB.csv
- Supplementary materials 1/SNP details between gut microbiota and APOB/SNP details between ebi-a-GCST90017042 and APOB.csv
- Supplementary materials 1/SNP details between gut microbiota and APOB/SNP details between ebi-a-GCST90017058 and APOB.csv
- Supplementary materials 1/SNP details between gut microbiota and APOB/SNP details between ebi-a-GCST90017073 and APOB.csv
- Supplementary materials 1/SNP details between gut microbiota and HDL-C/
- Supplementary materials 1/SNP details between gut microbiota and HDL-C/SNP details between ebi-a-GCST90016982 and HDL-C.csv
- Supplementary materials 1/SNP details between gut microbiota and HDL-C/SNP details between ebi-a-GCST90016984 and HDL-C.csv
- Supplementary materials 1/SNP details between gut microbiota and HDL-C/SNP details between ebi-a-GCST90017024 and HDL-C.csv
- Supplementary materials 1/SNP details between gut microbiota and HDL-C/SNP details between ebi-a-GCST90017030 and HDL-C.csv
- Supplementary materials 1/SNP details between gut microbiota and HDL-C/SNP details between ebi-a-GCST90017035 and HDL-C.csv
- Supplementary materials 1/SNP details between gut microbiota and HDL-C/SNP details between ebi-a-GCST90017039 and HDL-C.csv
- Supplementary materials 1/SNP details between gut microbiota and LDL-C/
- Supplementary materials 1/SNP details between gut microbiota and LDL-C/SNP details between ebi-a-GCST90017041 and LDL-C.csv
- Supplementary materials 1/SNP details between gut microbiota and LDL-C/SNP details between ebi-a-GCST90017042 and LDL-C.csv
- Supplementary materials 1/SNP details between gut microbiota and LDL-C/SNP details between ebi-a-GCST90017063 and LDL-C.csv
- Supplementary materials 1/SNP details between gut microbiota and LDL-C/SNP details between ebi-a-GCST90017069 and LDL-C.csv
- Supplementary materials 1/SNP details between gut microbiota and LDL-C/SNP details between ebi-a-GCST90017073 and LDL-C.csv
- Supplementary materials 1/SNP details between gut microbiota and TC/
- Supplementary materials 1/SNP details between gut microbiota and TC/SNP details between ebi-a-GCST90016973 and TC.csv
- Supplementary materials 1/SNP details between gut microbiota and TC/SNP details between ebi-a-GCST90016992 and TC.csv
- Supplementary materials 1/SNP details between gut microbiota and TC/SNP details between ebi-a-GCST90016997 and TC.csv
- Supplementary materials 1/SNP details between gut microbiota and TC/SNP details between ebi-a-GCST90017031 and TC.csv
- Supplementary materials 1/SNP details between gut microbiota and TG/
- Supplementary materials 1/SNP details between gut microbiota and TG/SNP details between ebi-a-GCST90016982 and TG.csv
- Supplementary materials 1/SNP details between gut microbiota and TG/SNP details between ebi-a-GCST90016989 and TG.csv
- Supplementary materials 1/SNP details between gut microbiota and TG/SNP details between ebi-a-GCST90017035 and TG.csv
- Supplementary materials 1/SNP details between gut microbiota and TG/SNP details between ebi-a-GCST90017066 and TG.csv
- Supplementary materials 2/
- Supplementary materials 2/Leaveoneout plot for gut microbiota on APOA1/
- Supplementary materials 2/Leaveoneout plot for gut microbiota on APOA1/Leaveoneout plot for ebi-a-GCST90016967 on APOA1.pdf
- Supplementary materials 2/Leaveoneout plot for gut microbiota on APOA1/Leaveoneout plot for ebi-a-GCST90016982 on APOA1.pdf
- Supplementary materials 2/Leaveoneout plot for gut microbiota on APOA1/Leaveoneout plot for ebi-a-GCST90017024 on APOA1.pdf
- Supplementary materials 2/Leaveoneout plot for gut microbiota on APOA1/Leaveoneout plot for ebi-a-GCST90017039 on APOA1.pdf
- Supplementary materials 2/Leaveoneout plot for gut microbiota on APOA1/Leaveoneout plot for ebi-a-GCST90017057 on APOA1.pdf
- Supplementary materials 2/Leaveoneout plot for gut microbiota on APOA1/Leaveoneout plot for ebi-a-GCST90017058 on APOA1.pdf
- Supplementary materials 2/Leaveoneout plot for gut microbiota on APOB/
- Supplementary materials 2/Leaveoneout plot for gut microbiota on APOB/Leaveoneout plot for ebi-a-GCST90017033 on APOB.pdf
- Supplementary materials 2/Leaveoneout plot for gut microbiota on APOB/Leaveoneout plot for ebi-a-GCST90017037 on APOB.pdf
- Supplementary materials 2/Leaveoneout plot for gut microbiota on APOB/Leaveoneout plot for ebi-a-GCST90017041 on APOB.pdf
- Supplementary materials 2/Leaveoneout plot for gut microbiota on APOB/Leaveoneout plot for ebi-a-GCST90017042 on APOB.pdf
- Supplementary materials 2/Leaveoneout plot for gut microbiota on APOB/Leaveoneout plot for ebi-a-GCST90017058 on APOB.pdf
- Supplementary materials 2/Leaveoneout plot for gut microbiota on APOB/Leaveoneout plot for ebi-a-GCST90017073 on APOB.pdf
- Supplementary materials 2/Leaveoneout plot for gut microbiota on HDL-C/
- Supplementary materials 2/Leaveoneout plot for gut microbiota on HDL-C/Leaveoneout plot for ebi-a-GCST90016982 on HDL-C.pdf
- Supplementary materials 2/Leaveoneout plot for gut microbiota on HDL-C/Leaveoneout plot for ebi-a-GCST90016984 on HDL-C.pdf
- Supplementary materials 2/Leaveoneout plot for gut microbiota on HDL-C/Leaveoneout plot for ebi-a-GCST90017024 on HDL-C.pdf
- Supplementary materials 2/Leaveoneout plot for gut microbiota on HDL-C/Leaveoneout plot for ebi-a-GCST90017030 on HDL-C.pdf
- Supplementary materials 2/Leaveoneout plot for gut microbiota on HDL-C/Leaveoneout plot for ebi-a-GCST90017035 on HDL-C.pdf
- Supplementary materials 2/Leaveoneout plot for gut microbiota on HDL-C/Leaveoneout plot for ebi-a-GCST90017039 on HDL-C.pdf
- Supplementary materials 2/Leaveoneout plot for gut microbiota on LDL-C/
- Supplementary materials 2/Leaveoneout plot for gut microbiota on LDL-C/Leaveoneout plot for ebi-a-GCST90017041 on LDL-C.pdf
- Supplementary materials 2/Leaveoneout plot for gut microbiota on LDL-C/Leaveoneout plot for ebi-a-GCST90017042 on LDL-C.pdf
- Supplementary materials 2/Leaveoneout plot for gut microbiota on LDL-C/Leaveoneout plot for ebi-a-GCST90017063 on LDL-C.pdf
- Supplementary materials 2/Leaveoneout plot for gut microbiota on LDL-C/Leaveoneout plot for ebi-a-GCST90017069 on LDL-C.pdf
- Supplementary materials 2/Leaveoneout plot for gut microbiota on LDL-C/Leaveoneout plot for ebi-a-GCST90017073 on LDL-C.pdf
- Supplementary materials 2/Leaveoneout plot for gut microbiota on TC/
- Supplementary materials 2/Leaveoneout plot for gut microbiota on TC/Leaveoneout plot for ebi-a-GCST90016973 on TC.pdf
- Supplementary materials 2/Leaveoneout plot for gut microbiota on TC/Leaveoneout plot for ebi-a-GCST90016992 on TC.pdf
- Supplementary materials 2/Leaveoneout plot for gut microbiota on TC/Leaveoneout plot for ebi-a-GCST90016997 on TC.pdf
- Supplementary materials 2/Leaveoneout plot for gut microbiota on TC/Leaveoneout plot for ebi-a-GCST90017031 on TC.pdf
- Supplementary materials 2/Leaveoneout plot for gut microbiota on TG/
- Supplementary materials 2/Leaveoneout plot for gut microbiota on TG/Leaveoneout plot for ebi-a-GCST90016982 on TG.pdf
- Supplementary materials 2/Leaveoneout plot for gut microbiota on TG/Leaveoneout plot for ebi-a-GCST90016989 on TG.pdf
- Supplementary materials 2/Leaveoneout plot for gut microbiota on TG/Leaveoneout plot for ebi-a-GCST90017035 on TG.pdf
- Supplementary materials 2/Leaveoneout plot for gut microbiota on TG/Leaveoneout plot for ebi-a-GCST90017066 on TG.pdf
- Supplementary materials 3/
- Supplementary materials 3/01.Funel plot for gut microbiota on HDL-C.pdf
- Supplementary materials 3/02.Funel plot for gut microbiota on LDL-C.pdf
- Supplementary materials 3/03.Funel plot for gut microbiota on TC.pdf
- Supplementary materials 3/04.Funel plot for gut microbiota on TG.pdf
- Supplementary materials 3/05.Funel plot for gut microbiota on APOA1.pdf
- Supplementary materials 3/06.Funel plot for gut microbiota on APOB.pdf
