# Supplementary material for: Causal Associations between Gut Microbiota and Different Types of Dyslipidemia: A Two-Sample Mendelian Randomization Study
Source: Nutrients. 2023 Oct 20;15(20):4445. doi: 10.3390/nu15204445 (PMC10609956; doi:10.3390/nu15204445)
Supplement: Supplementary file 1 [file nutrients-15-04445-s001.zip › Supplementary materials 1/SNP details between gut microbiota and APOA1/SNP details between ebi-a-GCST90016967 and APOA1.csv]

	SNP	chr	pos	beta.outcome	se.outcome	samplesize.outcome	pval.outcome	eaf.outcome	effect_allele.outcome	other_allele.outcome	outcome	id.outcome	originalname.outcome	outcome.deprecated	mr_keep.outcome	data_source.outcome
1	rs115414803	4	88163243	0.00364987	0.00465544	NA	0.43	0.048603	A	C	apolipoprotein A-I || id:ieu-b-107	ieu-b-107	apolipoprotein A-I	apolipoprotein A-I || ||	TRUE	igd
2	rs9347879	6	165015261	0.00140738	0.00196612	NA	0.47	0.466348	T	C	apolipoprotein A-I || id:ieu-b-107	ieu-b-107	apolipoprotein A-I	apolipoprotein A-I || ||	TRUE	igd
3	rs1431492	3	150855371	-0.00140092	0.00260871	NA	0.59	0.170929	C	T	apolipoprotein A-I || id:ieu-b-107	ieu-b-107	apolipoprotein A-I	apolipoprotein A-I || ||	TRUE	igd
4	rs2704155	11	54908652	0.0323781	0.0052724	NA	8.19993e-10	0.964162	C	A	apolipoprotein A-I || id:ieu-b-107	ieu-b-107	apolipoprotein A-I	apolipoprotein A-I || ||	TRUE	igd
5	rs4669806	2	12200752	-0.0012102	0.00220381	NA	0.58	0.270292	G	T	apolipoprotein A-I || id:ieu-b-107	ieu-b-107	apolipoprotein A-I	apolipoprotein A-I || ||	TRUE	igd
6	rs17734739	2	211663702	-0.0113665	0.0025542	NA	8.60003e-06	0.179648	T	C	apolipoprotein A-I || id:ieu-b-107	ieu-b-107	apolipoprotein A-I	apolipoprotein A-I || ||	TRUE	igd
7	rs10150232	14	30418008	0.00199129	0.00218094	NA	0.36	0.283279	A	G	apolipoprotein A-I || id:ieu-b-107	ieu-b-107	apolipoprotein A-I	apolipoprotein A-I || ||	TRUE	igd
8	rs1272208	9	78630894	-0.00211612	0.00232554	NA	0.36	0.760177	T	G	apolipoprotein A-I || id:ieu-b-107	ieu-b-107	apolipoprotein A-I	apolipoprotein A-I || ||	TRUE	igd
9	rs11018566	11	89040226	0.00756647	0.00480383	NA	0.12	0.043751	A	G	apolipoprotein A-I || id:ieu-b-107	ieu-b-107	apolipoprotein A-I	apolipoprotein A-I || ||	TRUE	igd
10	rs6563550	13	38058413	-0.00152719	0.00348454	NA	0.66	0.086717	T	C	apolipoprotein A-I || id:ieu-b-107	ieu-b-107	apolipoprotein A-I	apolipoprotein A-I || ||	TRUE	igd
11	rs34449434	12	76523655	0.00274747	0.00211801	NA	0.19	0.445731	A	C	apolipoprotein A-I || id:ieu-b-107	ieu-b-107	apolipoprotein A-I	apolipoprotein A-I || ||	TRUE	igd
12	rs7155595	14	77502546	-0.0037799	0.00210674	NA	0.0729995	0.325725	C	A	apolipoprotein A-I || id:ieu-b-107	ieu-b-107	apolipoprotein A-I	apolipoprotein A-I || ||	TRUE	igd
13	rs6494922	15	33459867	-0.000853958	0.00363726	NA	0.81	0.07952	A	G	apolipoprotein A-I || id:ieu-b-107	ieu-b-107	apolipoprotein A-I	apolipoprotein A-I || ||	TRUE	igd
14	rs7675045	4	172808992	-0.00130565	0.00197872	NA	0.51	0.440415	A	T	apolipoprotein A-I || id:ieu-b-107	ieu-b-107	apolipoprotein A-I	apolipoprotein A-I || ||	TRUE	igd
15	rs2704155	11	54908652	0.00600876	0.00480847	NA	0.21	0.124729	T	A	apolipoprotein A-I || id:ieu-b-107	ieu-b-107	apolipoprotein A-I	apolipoprotein A-I || ||	TRUE	igd
