# Supplementary material for: Causal Associations between Gut Microbiota and Different Types of Dyslipidemia: A Two-Sample Mendelian Randomization Study
Source: Nutrients. 2023 Oct 20;15(20):4445. doi: 10.3390/nu15204445 (PMC10609956; doi:10.3390/nu15204445)
Supplement: Supplementary file 1 [file nutrients-15-04445-s001.zip › Supplementary materials 1/SNP details between gut microbiota and APOA1/SNP details between ebi-a-GCST90016982 and APOA1.csv]

	SNP	chr	pos	beta.outcome	se.outcome	samplesize.outcome	pval.outcome	eaf.outcome	effect_allele.outcome	other_allele.outcome	outcome	id.outcome	originalname.outcome	outcome.deprecated	mr_keep.outcome	data_source.outcome
1	rs3828477	3	46483717	0.00124462	0.00229513	NA	0.59	0.248617	G	T	apolipoprotein A-I || id:ieu-b-107	ieu-b-107	apolipoprotein A-I	apolipoprotein A-I || ||	TRUE	igd
2	rs76001613	4	3852385	-0.0041852	0.00383189	NA	0.27	0.071656	C	G	apolipoprotein A-I || id:ieu-b-107	ieu-b-107	apolipoprotein A-I	apolipoprotein A-I || ||	TRUE	igd
3	rs189356	20	57574851	0.00271479	0.00197541	NA	0.17	0.499654	G	A	apolipoprotein A-I || id:ieu-b-107	ieu-b-107	apolipoprotein A-I	apolipoprotein A-I || ||	TRUE	igd
4	rs143662916	11	103549974	-0.00250425	0.00420343	NA	0.55	0.059021	C	T	apolipoprotein A-I || id:ieu-b-107	ieu-b-107	apolipoprotein A-I	apolipoprotein A-I || ||	TRUE	igd
5	rs305411	1	88233128	-0.000914243	0.00311028	NA	0.77	0.117956	A	G	apolipoprotein A-I || id:ieu-b-107	ieu-b-107	apolipoprotein A-I	apolipoprotein A-I || ||	TRUE	igd
6	rs5011652	15	91166608	0.000559714	0.0022927	NA	0.81	0.758868	C	G	apolipoprotein A-I || id:ieu-b-107	ieu-b-107	apolipoprotein A-I	apolipoprotein A-I || ||	TRUE	igd
7	rs55672356	4	34852443	0.00486353	0.0042549	NA	0.25	0.056585	T	A	apolipoprotein A-I || id:ieu-b-107	ieu-b-107	apolipoprotein A-I	apolipoprotein A-I || ||	TRUE	igd
8	rs213863	6	97234939	-0.00052358	0.00218937	NA	0.81	0.718654	T	C	apolipoprotein A-I || id:ieu-b-107	ieu-b-107	apolipoprotein A-I	apolipoprotein A-I || ||	TRUE	igd
9	rs11532348	12	98289796	0.00261747	0.0024317	NA	0.28	0.210407	C	T	apolipoprotein A-I || id:ieu-b-107	ieu-b-107	apolipoprotein A-I	apolipoprotein A-I || ||	TRUE	igd
10	rs12996055	2	137223458	-0.0030868	0.00230229	NA	0.18	0.264184	A	C	apolipoprotein A-I || id:ieu-b-107	ieu-b-107	apolipoprotein A-I	apolipoprotein A-I || ||	TRUE	igd
11	rs12684609	9	137784868	-0.00345383	0.00251011	NA	0.17	0.193402	T	C	apolipoprotein A-I || id:ieu-b-107	ieu-b-107	apolipoprotein A-I	apolipoprotein A-I || ||	TRUE	igd
12	rs74919520	2	32242452	-0.000266165	0.00306334	NA	0.93	0.115841	G	A	apolipoprotein A-I || id:ieu-b-107	ieu-b-107	apolipoprotein A-I	apolipoprotein A-I || ||	TRUE	igd
13	rs72821405	6	4714797	0.00572044	0.00352754	NA	0.1	0.08883	T	C	apolipoprotein A-I || id:ieu-b-107	ieu-b-107	apolipoprotein A-I	apolipoprotein A-I || ||	TRUE	igd
14	rs28402691	4	96389240	-0.00474206	0.00282102	NA	0.0929994	0.140478	T	C	apolipoprotein A-I || id:ieu-b-107	ieu-b-107	apolipoprotein A-I	apolipoprotein A-I || ||	TRUE	igd
