# Supplementary material for: Causal Associations between Gut Microbiota and Different Types of Dyslipidemia: A Two-Sample Mendelian Randomization Study
Source: Nutrients. 2023 Oct 20;15(20):4445. doi: 10.3390/nu15204445 (PMC10609956; doi:10.3390/nu15204445)
Supplement: Supplementary file 1 [file nutrients-15-04445-s001.zip › Supplementary materials 1/SNP details between gut microbiota and APOA1/SNP details between ebi-a-GCST90017024 and APOA1.csv]

	SNP	chr	pos	beta.outcome	se.outcome	samplesize.outcome	pval.outcome	eaf.outcome	effect_allele.outcome	other_allele.outcome	outcome	id.outcome	originalname.outcome	outcome.deprecated	mr_keep.outcome	data_source.outcome
1	rs160061	5	6116659	0.000392252	0.00196995	NA	0.84	0.503418	G	A	apolipoprotein A-I || id:ieu-b-107	ieu-b-107	apolipoprotein A-I	apolipoprotein A-I || ||	TRUE	igd
2	rs28540839	8	84735080	-0.000904766	0.00196001	NA	0.64	0.488488	A	C	apolipoprotein A-I || id:ieu-b-107	ieu-b-107	apolipoprotein A-I	apolipoprotein A-I || ||	TRUE	igd
3	rs2880566	17	30016653	-0.00152773	0.00247458	NA	0.54	0.202624	T	C	apolipoprotein A-I || id:ieu-b-107	ieu-b-107	apolipoprotein A-I	apolipoprotein A-I || ||	TRUE	igd
4	rs11263806	17	35240097	-0.00504171	0.00214207	NA	0.0189998	0.318002	A	G	apolipoprotein A-I || id:ieu-b-107	ieu-b-107	apolipoprotein A-I	apolipoprotein A-I || ||	TRUE	igd
5	rs73044693	19	51256120	-0.00320706	0.00361849	NA	0.38	0.085347	A	G	apolipoprotein A-I || id:ieu-b-107	ieu-b-107	apolipoprotein A-I	apolipoprotein A-I || ||	TRUE	igd
6	rs76193507	3	161749981	-0.0100564	0.00470747	NA	0.0329997	0.045488	A	G	apolipoprotein A-I || id:ieu-b-107	ieu-b-107	apolipoprotein A-I	apolipoprotein A-I || ||	TRUE	igd
7	rs59805249	5	90289997	0.00610924	0.00416818	NA	0.14	0.058918	T	C	apolipoprotein A-I || id:ieu-b-107	ieu-b-107	apolipoprotein A-I	apolipoprotein A-I || ||	TRUE	igd
8	rs7616165	3	190415145	9.88924e-05	0.00458745	NA	0.98	0.04811	G	T	apolipoprotein A-I || id:ieu-b-107	ieu-b-107	apolipoprotein A-I	apolipoprotein A-I || ||	TRUE	igd
9	rs12362320	11	3922055	0.000419197	0.00205446	NA	0.84	0.356359	G	C	apolipoprotein A-I || id:ieu-b-107	ieu-b-107	apolipoprotein A-I	apolipoprotein A-I || ||	TRUE	igd
10	rs10952110	7	8497922	0.00131708	0.00198164	NA	0.51	0.453345	G	T	apolipoprotein A-I || id:ieu-b-107	ieu-b-107	apolipoprotein A-I	apolipoprotein A-I || ||	TRUE	igd
11	rs954878	1	54578401	-0.00175452	0.00197867	NA	0.38	0.450998	A	G	apolipoprotein A-I || id:ieu-b-107	ieu-b-107	apolipoprotein A-I	apolipoprotein A-I || ||	TRUE	igd
12	rs68104925	14	100177681	-0.00113686	0.00205623	NA	0.58	0.356557	T	C	apolipoprotein A-I || id:ieu-b-107	ieu-b-107	apolipoprotein A-I	apolipoprotein A-I || ||	TRUE	igd
13	rs12611395	19	21806125	0.000184905	0.0033641	NA	0.96	0.902601	G	A	apolipoprotein A-I || id:ieu-b-107	ieu-b-107	apolipoprotein A-I	apolipoprotein A-I || ||	TRUE	igd
