# Supplementary material for: Causal Associations between Gut Microbiota and Different Types of Dyslipidemia: A Two-Sample Mendelian Randomization Study
Source: Nutrients. 2023 Oct 20;15(20):4445. doi: 10.3390/nu15204445 (PMC10609956; doi:10.3390/nu15204445)
Supplement: Supplementary file 1 [file nutrients-15-04445-s001.zip › Supplementary materials 1/SNP details between gut microbiota and APOA1/SNP details between ebi-a-GCST90017039 and APOA1.csv]

	SNP	chr	pos	beta.outcome	se.outcome	samplesize.outcome	pval.outcome	eaf.outcome	effect_allele.outcome	other_allele.outcome	outcome	id.outcome	originalname.outcome	outcome.deprecated	mr_keep.outcome	data_source.outcome
1	rs60884758	9	2217340	0.000171505	0.00260318	NA	0.95	0.174798	C	T	apolipoprotein A-I || id:ieu-b-107	ieu-b-107	apolipoprotein A-I	apolipoprotein A-I || ||	TRUE	igd
2	rs4236095	6	47368687	0.000564319	0.00285376	NA	0.84	0.859802	A	G	apolipoprotein A-I || id:ieu-b-107	ieu-b-107	apolipoprotein A-I	apolipoprotein A-I || ||	TRUE	igd
3	rs7298818	12	56396953	0.00753774	0.00351814	NA	0.032	0.085206	C	T	apolipoprotein A-I || id:ieu-b-107	ieu-b-107	apolipoprotein A-I	apolipoprotein A-I || ||	TRUE	igd
4	rs3860755	5	169360155	-0.00195048	0.00214854	NA	0.36	0.295139	G	C	apolipoprotein A-I || id:ieu-b-107	ieu-b-107	apolipoprotein A-I	apolipoprotein A-I || ||	TRUE	igd
5	rs72893646	2	38037203	-0.00288161	0.00269262	NA	0.28	0.157085	A	T	apolipoprotein A-I || id:ieu-b-107	ieu-b-107	apolipoprotein A-I	apolipoprotein A-I || ||	TRUE	igd
6	rs114567323	3	52354847	0.0128561	0.00463468	NA	0.00549997	0.04799	T	C	apolipoprotein A-I || id:ieu-b-107	ieu-b-107	apolipoprotein A-I	apolipoprotein A-I || ||	TRUE	igd
7	rs17141986	16	7045276	0.00155076	0.00199831	NA	0.44	0.607902	C	G	apolipoprotein A-I || id:ieu-b-107	ieu-b-107	apolipoprotein A-I	apolipoprotein A-I || ||	TRUE	igd
8	rs115602804	3	191572365	0.00444321	0.00426759	NA	0.3	0.056401	G	A	apolipoprotein A-I || id:ieu-b-107	ieu-b-107	apolipoprotein A-I	apolipoprotein A-I || ||	TRUE	igd
9	rs6657302	1	85585609	-0.000389265	0.00419277	NA	0.93	0.05815	T	C	apolipoprotein A-I || id:ieu-b-107	ieu-b-107	apolipoprotein A-I	apolipoprotein A-I || ||	TRUE	igd
