# Supplementary material for: Causal Associations between Gut Microbiota and Different Types of Dyslipidemia: A Two-Sample Mendelian Randomization Study
Source: Nutrients. 2023 Oct 20;15(20):4445. doi: 10.3390/nu15204445 (PMC10609956; doi:10.3390/nu15204445)
Supplement: Supplementary file 1 [file nutrients-15-04445-s001.zip › Supplementary materials 1/SNP details between gut microbiota and APOA1/SNP details between ebi-a-GCST90017057 and APOA1.csv]

	SNP	chr	pos	beta.outcome	se.outcome	samplesize.outcome	pval.outcome	eaf.outcome	effect_allele.outcome	other_allele.outcome	outcome	id.outcome	originalname.outcome	outcome.deprecated	mr_keep.outcome	data_source.outcome
1	rs12508214	4	7426937	0.000961618	0.00207419	NA	0.64	0.380572	C	T	apolipoprotein A-I || id:ieu-b-107	ieu-b-107	apolipoprotein A-I	apolipoprotein A-I || ||	TRUE	igd
2	rs2058609	12	12970792	0.00272477	0.0020672	NA	0.19	0.654734	G	A	apolipoprotein A-I || id:ieu-b-107	ieu-b-107	apolipoprotein A-I	apolipoprotein A-I || ||	TRUE	igd
3	rs1550196	17	32786955	-0.00167139	0.0033138	NA	0.61	0.901076	A	G	apolipoprotein A-I || id:ieu-b-107	ieu-b-107	apolipoprotein A-I	apolipoprotein A-I || ||	TRUE	igd
4	rs78410648	19	52399401	-0.0151485	0.00341514	NA	9.20005e-06	0.090777	A	G	apolipoprotein A-I || id:ieu-b-107	ieu-b-107	apolipoprotein A-I	apolipoprotein A-I || ||	TRUE	igd
5	rs2192926	2	75512668	-0.000486932	0.00232853	NA	0.83	0.232304	A	G	apolipoprotein A-I || id:ieu-b-107	ieu-b-107	apolipoprotein A-I	apolipoprotein A-I || ||	TRUE	igd
6	rs4079028	1	202299085	-0.00932928	0.00241414	NA	0.000109999	0.207404	C	T	apolipoprotein A-I || id:ieu-b-107	ieu-b-107	apolipoprotein A-I	apolipoprotein A-I || ||	TRUE	igd
7	rs113006825	6	51803869	0.00283911	0.00241991	NA	0.24	0.212713	T	C	apolipoprotein A-I || id:ieu-b-107	ieu-b-107	apolipoprotein A-I	apolipoprotein A-I || ||	TRUE	igd
8	rs4708333	6	78106701	0.00155177	0.0021417	NA	0.47	0.309982	T	G	apolipoprotein A-I || id:ieu-b-107	ieu-b-107	apolipoprotein A-I	apolipoprotein A-I || ||	TRUE	igd
9	rs9558661	13	106650093	-0.000313761	0.00247424	NA	0.9	0.201332	T	C	apolipoprotein A-I || id:ieu-b-107	ieu-b-107	apolipoprotein A-I	apolipoprotein A-I || ||	TRUE	igd
10	rs138460696	2	66396776	0.000639517	0.00375936	NA	0.86	0.079924	A	G	apolipoprotein A-I || id:ieu-b-107	ieu-b-107	apolipoprotein A-I	apolipoprotein A-I || ||	TRUE	igd
11	rs758191	16	1979831	-0.00604459	0.00447513	NA	0.18	0.056185	T	G	apolipoprotein A-I || id:ieu-b-107	ieu-b-107	apolipoprotein A-I	apolipoprotein A-I || ||	TRUE	igd
12	rs61779334	1	39983022	0.0164185	0.00339712	NA	1.29999e-06	0.092566	G	C	apolipoprotein A-I || id:ieu-b-107	ieu-b-107	apolipoprotein A-I	apolipoprotein A-I || ||	TRUE	igd
13	rs6952765	7	32001710	-0.00265581	0.00198466	NA	0.18	0.444798	G	A	apolipoprotein A-I || id:ieu-b-107	ieu-b-107	apolipoprotein A-I	apolipoprotein A-I || ||	TRUE	igd
