# Supplementary material for: Causal Associations between Gut Microbiota and Different Types of Dyslipidemia: A Two-Sample Mendelian Randomization Study
Source: Nutrients. 2023 Oct 20;15(20):4445. doi: 10.3390/nu15204445 (PMC10609956; doi:10.3390/nu15204445)
Supplement: Supplementary file 1 [file nutrients-15-04445-s001.zip › Supplementary materials 1/SNP details between gut microbiota and APOB/SNP details between ebi-a-GCST90017033 and APOB.csv]

	SNP	chr	pos	beta.outcome	se.outcome	samplesize.outcome	pval.outcome	eaf.outcome	effect_allele.outcome	other_allele.outcome	outcome	id.outcome	originalname.outcome	outcome.deprecated	mr_keep.outcome	data_source.outcome
1	rs4779844	15	31516919	-0.00102267	0.00216703	NA	0.64	0.635402	C	G	apolipoprotein B || id:ieu-b-108	ieu-b-108	apolipoprotein B	apolipoprotein B || ||	TRUE	igd
2	rs4802933	19	52925820	-0.00483269	0.00278184	NA	0.0819993	0.83731	G	A	apolipoprotein B || id:ieu-b-108	ieu-b-108	apolipoprotein B	apolipoprotein B || ||	TRUE	igd
3	rs894996	4	104418307	-0.00338192	0.00390383	NA	0.39	0.076799	C	A	apolipoprotein B || id:ieu-b-108	ieu-b-108	apolipoprotein B	apolipoprotein B || ||	TRUE	igd
4	rs1334944	10	112266046	-0.00400168	0.00221312	NA	0.0710003	0.330217	T	C	apolipoprotein B || id:ieu-b-108	ieu-b-108	apolipoprotein B	apolipoprotein B || ||	TRUE	igd
5	rs11018665	11	89349287	0.00280861	0.0021769	NA	0.2	0.355166	A	T	apolipoprotein B || id:ieu-b-108	ieu-b-108	apolipoprotein B	apolipoprotein B || ||	TRUE	igd
6	rs6776814	3	15053083	0.000198861	0.00350755	NA	0.95	0.097239	T	C	apolipoprotein B || id:ieu-b-108	ieu-b-108	apolipoprotein B	apolipoprotein B || ||	TRUE	igd
7	rs76029318	13	41963791	-0.00398154	0.0040153	NA	0.32	0.072888	T	C	apolipoprotein B || id:ieu-b-108	ieu-b-108	apolipoprotein B	apolipoprotein B || ||	TRUE	igd
8	rs10202904	2	125440268	0.000193363	0.00209941	NA	0.93	0.583957	G	T	apolipoprotein B || id:ieu-b-108	ieu-b-108	apolipoprotein B	apolipoprotein B || ||	TRUE	igd
