# Supplementary material for: Causal Associations between Gut Microbiota and Different Types of Dyslipidemia: A Two-Sample Mendelian Randomization Study
Source: Nutrients. 2023 Oct 20;15(20):4445. doi: 10.3390/nu15204445 (PMC10609956; doi:10.3390/nu15204445)
Supplement: Supplementary file 1 [file nutrients-15-04445-s001.zip › Supplementary materials 1/SNP details between gut microbiota and APOB/SNP details between ebi-a-GCST90017037 and APOB.csv]

	SNP	chr	pos	beta.outcome	se.outcome	samplesize.outcome	pval.outcome	eaf.outcome	effect_allele.outcome	other_allele.outcome	outcome	id.outcome	originalname.outcome	outcome.deprecated	mr_keep.outcome	data_source.outcome
1	rs28889936	4	89483300	0.00177814	0.00394451	NA	0.649999	0.075165	A	C	apolipoprotein B || id:ieu-b-108	ieu-b-108	apolipoprotein B	apolipoprotein B || ||	TRUE	igd
2	rs12206468	6	18093691	0.00351552	0.00391363	NA	0.37	0.076967	G	A	apolipoprotein B || id:ieu-b-108	ieu-b-108	apolipoprotein B	apolipoprotein B || ||	TRUE	igd
3	rs62422654	6	170474630	-0.00318477	0.00282007	NA	0.26	0.16134	C	T	apolipoprotein B || id:ieu-b-108	ieu-b-108	apolipoprotein B	apolipoprotein B || ||	TRUE	igd
4	rs73038677	3	172373615	0.00511965	0.00258718	NA	0.0479999	0.202934	T	A	apolipoprotein B || id:ieu-b-108	ieu-b-108	apolipoprotein B	apolipoprotein B || ||	TRUE	igd
5	rs1954532	14	28151415	-0.00398534	0.00262837	NA	0.13	0.795122	C	T	apolipoprotein B || id:ieu-b-108	ieu-b-108	apolipoprotein B	apolipoprotein B || ||	TRUE	igd
6	rs72866977	6	56160483	0.00548863	0.00396709	NA	0.17	0.07828	A	C	apolipoprotein B || id:ieu-b-108	ieu-b-108	apolipoprotein B	apolipoprotein B || ||	TRUE	igd
7	rs751183	1	76803093	0.00259073	0.00257279	NA	0.31	0.794228	C	T	apolipoprotein B || id:ieu-b-108	ieu-b-108	apolipoprotein B	apolipoprotein B || ||	TRUE	igd
8	rs12925026	16	89792856	-0.00600127	0.00347175	NA	0.0840001	0.099557	T	C	apolipoprotein B || id:ieu-b-108	ieu-b-108	apolipoprotein B	apolipoprotein B || ||	TRUE	igd
