# Supplementary material for: Causal Associations between Gut Microbiota and Different Types of Dyslipidemia: A Two-Sample Mendelian Randomization Study
Source: Nutrients. 2023 Oct 20;15(20):4445. doi: 10.3390/nu15204445 (PMC10609956; doi:10.3390/nu15204445)
Supplement: Supplementary file 1 [file nutrients-15-04445-s001.zip › Supplementary materials 1/SNP details between gut microbiota and APOB/SNP details between ebi-a-GCST90017041 and APOB.csv]

	SNP	chr	pos	beta.outcome	se.outcome	samplesize.outcome	pval.outcome	eaf.outcome	effect_allele.outcome	other_allele.outcome	outcome	id.outcome	originalname.outcome	outcome.deprecated	mr_keep.outcome	data_source.outcome
1	rs7303158	12	5275540	0.00158673	0.00209514	NA	0.450001	0.440378	C	T	apolipoprotein B || id:ieu-b-108	ieu-b-108	apolipoprotein B	apolipoprotein B || ||	TRUE	igd
2	rs35414597	4	15565736	0.000429293	0.00221759	NA	0.85	0.325057	T	A	apolipoprotein B || id:ieu-b-108	ieu-b-108	apolipoprotein B	apolipoprotein B || ||	TRUE	igd
3	rs7311004	12	53260710	0.00442712	0.0021359	NA	0.0379997	0.600485	C	T	apolipoprotein B || id:ieu-b-108	ieu-b-108	apolipoprotein B	apolipoprotein B || ||	TRUE	igd
4	rs78383039	2	178954708	-0.00798865	0.00427534	NA	0.0619998	0.063244	T	C	apolipoprotein B || id:ieu-b-108	ieu-b-108	apolipoprotein B	apolipoprotein B || ||	TRUE	igd
5	rs1403396	12	126498824	-0.00332837	0.00249015	NA	0.18	0.227154	A	T	apolipoprotein B || id:ieu-b-108	ieu-b-108	apolipoprotein B	apolipoprotein B || ||	TRUE	igd
6	rs2090816	6	137615592	0.00265579	0.00280444	NA	0.34	0.833179	C	A	apolipoprotein B || id:ieu-b-108	ieu-b-108	apolipoprotein B	apolipoprotein B || ||	TRUE	igd
7	rs823424	8	16674526	-0.00155826	0.00251654	NA	0.54	0.220893	G	A	apolipoprotein B || id:ieu-b-108	ieu-b-108	apolipoprotein B	apolipoprotein B || ||	TRUE	igd
8	rs55877868	17	14692867	-0.00878182	0.00346828	NA	0.0109999	0.104707	A	C	apolipoprotein B || id:ieu-b-108	ieu-b-108	apolipoprotein B	apolipoprotein B || ||	TRUE	igd
9	rs35055552	8	114804024	0.000903463	0.00354423	NA	0.8	0.101473	T	C	apolipoprotein B || id:ieu-b-108	ieu-b-108	apolipoprotein B	apolipoprotein B || ||	TRUE	igd
10	rs6809952	3	193896709	-0.000437262	0.00229406	NA	0.85	0.30427	G	A	apolipoprotein B || id:ieu-b-108	ieu-b-108	apolipoprotein B	apolipoprotein B || ||	TRUE	igd
11	rs11715853	3	30163689	-0.00260024	0.00230161	NA	0.26	0.284839	G	A	apolipoprotein B || id:ieu-b-108	ieu-b-108	apolipoprotein B	apolipoprotein B || ||	TRUE	igd
12	rs8039785	15	67316307	0.00258225	0.00208364	NA	0.22	0.538597	G	T	apolipoprotein B || id:ieu-b-108	ieu-b-108	apolipoprotein B	apolipoprotein B || ||	TRUE	igd
13	rs7572229	2	72235444	-0.00175792	0.00208049	NA	0.4	0.517369	A	G	apolipoprotein B || id:ieu-b-108	ieu-b-108	apolipoprotein B	apolipoprotein B || ||	TRUE	igd
14	rs10899911	10	44293839	-0.00138124	0.00231501	NA	0.55	0.282055	A	G	apolipoprotein B || id:ieu-b-108	ieu-b-108	apolipoprotein B	apolipoprotein B || ||	TRUE	igd
15	rs62273907	3	156550415	0.0128736	0.004794	NA	0.00719996	0.049425	A	G	apolipoprotein B || id:ieu-b-108	ieu-b-108	apolipoprotein B	apolipoprotein B || ||	TRUE	igd
