# Supplementary material for: Causal Associations between Gut Microbiota and Different Types of Dyslipidemia: A Two-Sample Mendelian Randomization Study
Source: Nutrients. 2023 Oct 20;15(20):4445. doi: 10.3390/nu15204445 (PMC10609956; doi:10.3390/nu15204445)
Supplement: Supplementary file 1 [file nutrients-15-04445-s001.zip › Supplementary materials 1/SNP details between gut microbiota and APOB/SNP details between ebi-a-GCST90017042 and APOB.csv]

	SNP	chr	pos	beta.outcome	se.outcome	samplesize.outcome	pval.outcome	eaf.outcome	effect_allele.outcome	other_allele.outcome	outcome	id.outcome	originalname.outcome	outcome.deprecated	mr_keep.outcome	data_source.outcome
1	rs7766680	6	162239191	0.000739644	0.00231747	NA	0.75	0.280246	G	C	apolipoprotein B || id:ieu-b-108	ieu-b-108	apolipoprotein B	apolipoprotein B || ||	TRUE	igd
2	rs5770862	22	50973113	-0.0076475	0.00397844	NA	0.0549997	0.074458	T	C	apolipoprotein B || id:ieu-b-108	ieu-b-108	apolipoprotein B	apolipoprotein B || ||	TRUE	igd
3	rs2054133	2	33691809	-0.000814026	0.00209565	NA	0.7	0.486678	A	G	apolipoprotein B || id:ieu-b-108	ieu-b-108	apolipoprotein B	apolipoprotein B || ||	TRUE	igd
4	rs34282744	15	75073172	-0.0102031	0.00443411	NA	0.021	0.058489	G	C	apolipoprotein B || id:ieu-b-108	ieu-b-108	apolipoprotein B	apolipoprotein B || ||	TRUE	igd
5	rs12069354	1	216223782	-0.00297102	0.00424561	NA	0.48	0.063644	C	T	apolipoprotein B || id:ieu-b-108	ieu-b-108	apolipoprotein B	apolipoprotein B || ||	TRUE	igd
6	rs11030569	11	4019788	0.000431547	0.00405608	NA	0.92	0.074266	A	T	apolipoprotein B || id:ieu-b-108	ieu-b-108	apolipoprotein B	apolipoprotein B || ||	TRUE	igd
7	rs10031059	4	35358594	-0.00233445	0.00246534	NA	0.34	0.768363	C	T	apolipoprotein B || id:ieu-b-108	ieu-b-108	apolipoprotein B	apolipoprotein B || ||	TRUE	igd
8	rs77614201	13	89245906	0.00432678	0.00449469	NA	0.34	0.06094	T	C	apolipoprotein B || id:ieu-b-108	ieu-b-108	apolipoprotein B	apolipoprotein B || ||	TRUE	igd
9	rs77681628	13	91182556	-0.00314708	0.00436738	NA	0.47	0.064353	C	T	apolipoprotein B || id:ieu-b-108	ieu-b-108	apolipoprotein B	apolipoprotein B || ||	TRUE	igd
10	rs36121075	20	43118017	0.00280993	0.00329512	NA	0.39	0.112095	A	G	apolipoprotein B || id:ieu-b-108	ieu-b-108	apolipoprotein B	apolipoprotein B || ||	TRUE	igd
11	rs72850165	11	968356	0.00570149	0.00330957	NA	0.0850002	0.112355	T	C	apolipoprotein B || id:ieu-b-108	ieu-b-108	apolipoprotein B	apolipoprotein B || ||	TRUE	igd
12	rs74592222	1	75971700	0.00126195	0.00335404	NA	0.709999	0.108517	G	A	apolipoprotein B || id:ieu-b-108	ieu-b-108	apolipoprotein B	apolipoprotein B || ||	TRUE	igd
13	rs75754569	3	17793504	-7.26838e-05	0.00354152	NA	0.98	0.096733	C	G	apolipoprotein B || id:ieu-b-108	ieu-b-108	apolipoprotein B	apolipoprotein B || ||	TRUE	igd
14	rs6918730	6	99020289	0.00151955	0.00327898	NA	0.64	0.885412	A	G	apolipoprotein B || id:ieu-b-108	ieu-b-108	apolipoprotein B	apolipoprotein B || ||	TRUE	igd
15	rs7033353	9	104595848	0.00145594	0.00211701	NA	0.49	0.60016	G	T	apolipoprotein B || id:ieu-b-108	ieu-b-108	apolipoprotein B	apolipoprotein B || ||	TRUE	igd
16	rs11001941	10	78716030	0.00734607	0.00422654	NA	0.0819993	0.066448	G	A	apolipoprotein B || id:ieu-b-108	ieu-b-108	apolipoprotein B	apolipoprotein B || ||	TRUE	igd
17	rs413827	14	57985112	-0.00266836	0.00258321	NA	0.3	0.205773	G	A	apolipoprotein B || id:ieu-b-108	ieu-b-108	apolipoprotein B	apolipoprotein B || ||	TRUE	igd
