# Supplementary material for: Causal Associations between Gut Microbiota and Different Types of Dyslipidemia: A Two-Sample Mendelian Randomization Study
Source: Nutrients. 2023 Oct 20;15(20):4445. doi: 10.3390/nu15204445 (PMC10609956; doi:10.3390/nu15204445)
Supplement: Supplementary file 1 [file nutrients-15-04445-s001.zip › Supplementary materials 1/SNP details between gut microbiota and APOB/SNP details between ebi-a-GCST90017058 and APOB.csv]

	SNP	chr	pos	beta.outcome	se.outcome	samplesize.outcome	pval.outcome	eaf.outcome	effect_allele.outcome	other_allele.outcome	outcome	id.outcome	originalname.outcome	outcome.deprecated	mr_keep.outcome	data_source.outcome
1	rs2820282	6	104728618	-0.00297184	0.00209807	NA	0.16	0.53444	C	A	apolipoprotein B || id:ieu-b-108	ieu-b-108	apolipoprotein B	apolipoprotein B || ||	TRUE	igd
2	rs682403	9	135968557	0.00621034	0.00208044	NA	0.00280001	0.495865	A	G	apolipoprotein B || id:ieu-b-108	ieu-b-108	apolipoprotein B	apolipoprotein B || ||	TRUE	igd
3	rs7935775	11	130676996	0.000774221	0.00229996	NA	0.74	0.70362	T	A	apolipoprotein B || id:ieu-b-108	ieu-b-108	apolipoprotein B	apolipoprotein B || ||	TRUE	igd
4	rs73218807	4	31057482	0.00820238	0.00479717	NA	0.0870001	0.049572	G	A	apolipoprotein B || id:ieu-b-108	ieu-b-108	apolipoprotein B	apolipoprotein B || ||	TRUE	igd
5	rs6958419	7	16349864	-0.00190087	0.00208167	NA	0.36	0.476659	C	T	apolipoprotein B || id:ieu-b-108	ieu-b-108	apolipoprotein B	apolipoprotein B || ||	TRUE	igd
6	rs35506912	15	36607072	0.00163129	0.0024888	NA	0.51	0.241295	G	C	apolipoprotein B || id:ieu-b-108	ieu-b-108	apolipoprotein B	apolipoprotein B || ||	TRUE	igd
7	rs12597105	16	5233941	0.00228505	0.00232543	NA	0.33	0.724556	A	G	apolipoprotein B || id:ieu-b-108	ieu-b-108	apolipoprotein B	apolipoprotein B || ||	TRUE	igd
