# Supplementary material for: Causal Associations between Gut Microbiota and Different Types of Dyslipidemia: A Two-Sample Mendelian Randomization Study
Source: Nutrients. 2023 Oct 20;15(20):4445. doi: 10.3390/nu15204445 (PMC10609956; doi:10.3390/nu15204445)
Supplement: Supplementary file 1 [file nutrients-15-04445-s001.zip › Supplementary materials 1/SNP details between gut microbiota and APOB/SNP details between ebi-a-GCST90017073 and APOB.csv]

	SNP	chr	pos	beta.outcome	se.outcome	samplesize.outcome	pval.outcome	eaf.outcome	effect_allele.outcome	other_allele.outcome	outcome	id.outcome	originalname.outcome	outcome.deprecated	mr_keep.outcome	data_source.outcome
1	rs1883097	11	8938819	0.00888913	0.00444493	NA	0.0460002	0.058695	C	T	apolipoprotein B || id:ieu-b-108	ieu-b-108	apolipoprotein B	apolipoprotein B || ||	TRUE	igd
2	rs7034891	9	117245252	-0.000651341	0.00209099	NA	0.760001	0.446387	G	C	apolipoprotein B || id:ieu-b-108	ieu-b-108	apolipoprotein B	apolipoprotein B || ||	TRUE	igd
3	rs58405430	11	20621043	0.00098622	0.00338128	NA	0.77	0.105706	G	T	apolipoprotein B || id:ieu-b-108	ieu-b-108	apolipoprotein B	apolipoprotein B || ||	TRUE	igd
4	rs2872237	19	17026940	0.00264529	0.00209945	NA	0.21	0.590978	A	C	apolipoprotein B || id:ieu-b-108	ieu-b-108	apolipoprotein B	apolipoprotein B || ||	TRUE	igd
5	rs2569953	3	144148905	0.00300543	0.00209191	NA	0.15	0.550523	C	A	apolipoprotein B || id:ieu-b-108	ieu-b-108	apolipoprotein B	apolipoprotein B || ||	TRUE	igd
6	rs7184125	16	15920394	0.00582472	0.00251097	NA	0.02	0.229759	T	C	apolipoprotein B || id:ieu-b-108	ieu-b-108	apolipoprotein B	apolipoprotein B || ||	TRUE	igd
