# Supplementary material for: Causal Associations between Gut Microbiota and Different Types of Dyslipidemia: A Two-Sample Mendelian Randomization Study
Source: Nutrients. 2023 Oct 20;15(20):4445. doi: 10.3390/nu15204445 (PMC10609956; doi:10.3390/nu15204445)
Supplement: Supplementary file 1 [file nutrients-15-04445-s001.zip › Supplementary materials 1/SNP details between gut microbiota and HDL-C/SNP details between ebi-a-GCST90016982 and HDL-C.csv]

	SNP	chr	pos	beta.outcome	se.outcome	samplesize.outcome	pval.outcome	eaf.outcome	effect_allele.outcome	other_allele.outcome	outcome	id.outcome	originalname.outcome	outcome.deprecated	mr_keep.outcome	data_source.outcome
1	rs11532348	12	98289796	0.00389224	0.00236097	NA	0.0990011	0.210386	C	T	HDL cholesterol || id:ieu-b-109	ieu-b-109	HDL cholesterol	HDL cholesterol || ||	TRUE	igd
2	rs72821405	6	4714797	0.0037471	0.00342481	NA	0.27	0.08883	T	C	HDL cholesterol || id:ieu-b-109	ieu-b-109	HDL cholesterol	HDL cholesterol || ||	TRUE	igd
3	rs76001613	4	3852385	-0.0022876	0.00372309	NA	0.54	0.071649	C	G	HDL cholesterol || id:ieu-b-109	ieu-b-109	HDL cholesterol	HDL cholesterol || ||	TRUE	igd
4	rs143662916	11	103549974	-0.00287348	0.00408245	NA	0.48	0.059016	C	T	HDL cholesterol || id:ieu-b-109	ieu-b-109	HDL cholesterol	HDL cholesterol || ||	TRUE	igd
5	rs12996055	2	137223458	-0.00323647	0.00223578	NA	0.15	0.264123	A	C	HDL cholesterol || id:ieu-b-109	ieu-b-109	HDL cholesterol	HDL cholesterol || ||	TRUE	igd
6	rs3828477	3	46483717	0.000881179	0.0022292	NA	0.69	0.248574	G	T	HDL cholesterol || id:ieu-b-109	ieu-b-109	HDL cholesterol	HDL cholesterol || ||	TRUE	igd
7	rs74919520	2	32242452	0.00234647	0.00297411	NA	0.43	0.115857	G	A	HDL cholesterol || id:ieu-b-109	ieu-b-109	HDL cholesterol	HDL cholesterol || ||	TRUE	igd
8	rs28402691	4	96389240	-0.00566544	0.00274116	NA	0.0389996	0.140463	T	C	HDL cholesterol || id:ieu-b-109	ieu-b-109	HDL cholesterol	HDL cholesterol || ||	TRUE	igd
9	rs55672356	4	34852443	0.00387972	0.0041345	NA	0.35	0.056572	T	A	HDL cholesterol || id:ieu-b-109	ieu-b-109	HDL cholesterol	HDL cholesterol || ||	TRUE	igd
10	rs5011652	15	91166608	-0.00144135	0.00222986	NA	0.52	0.758841	C	G	HDL cholesterol || id:ieu-b-109	ieu-b-109	HDL cholesterol	HDL cholesterol || ||	TRUE	igd
11	rs12684609	9	137784868	-0.00413537	0.00243927	NA	0.0899995	0.193361	T	C	HDL cholesterol || id:ieu-b-109	ieu-b-109	HDL cholesterol	HDL cholesterol || ||	TRUE	igd
12	rs213863	6	97234939	-0.00134907	0.00212571	NA	0.53	0.718657	T	C	HDL cholesterol || id:ieu-b-109	ieu-b-109	HDL cholesterol	HDL cholesterol || ||	TRUE	igd
13	rs189356	20	57574851	0.00196167	0.00191984	NA	0.31	0.499643	G	A	HDL cholesterol || id:ieu-b-109	ieu-b-109	HDL cholesterol	HDL cholesterol || ||	TRUE	igd
14	rs305411	1	88233128	0.00144236	0.00302084	NA	0.630001	0.118004	A	G	HDL cholesterol || id:ieu-b-109	ieu-b-109	HDL cholesterol	HDL cholesterol || ||	TRUE	igd
