# Supplementary material for: Causal Associations between Gut Microbiota and Different Types of Dyslipidemia: A Two-Sample Mendelian Randomization Study
Source: Nutrients. 2023 Oct 20;15(20):4445. doi: 10.3390/nu15204445 (PMC10609956; doi:10.3390/nu15204445)
Supplement: Supplementary file 1 [file nutrients-15-04445-s001.zip › Supplementary materials 1/SNP details between gut microbiota and HDL-C/SNP details between ebi-a-GCST90016984 and HDL-C.csv]

	SNP	chr	pos	beta.outcome	se.outcome	samplesize.outcome	pval.outcome	eaf.outcome	effect_allele.outcome	other_allele.outcome	outcome	id.outcome	originalname.outcome	outcome.deprecated	mr_keep.outcome	data_source.outcome
1	rs12634070	3	180544880	0.00626165	0.00234383	NA	0.00759994	0.213099	T	C	HDL cholesterol || id:ieu-b-109	ieu-b-109	HDL cholesterol	HDL cholesterol || ||	TRUE	igd
2	rs2482516	9	25554068	0.0032921	0.00238104	NA	0.17	0.204617	C	T	HDL cholesterol || id:ieu-b-109	ieu-b-109	HDL cholesterol	HDL cholesterol || ||	TRUE	igd
3	rs72680320	4	131125786	-0.00039965	0.00192495	NA	0.84	0.434167	T	C	HDL cholesterol || id:ieu-b-109	ieu-b-109	HDL cholesterol	HDL cholesterol || ||	TRUE	igd
4	rs1958519	14	86833255	-0.0019365	0.00193666	NA	0.32	0.431651	T	A	HDL cholesterol || id:ieu-b-109	ieu-b-109	HDL cholesterol	HDL cholesterol || ||	TRUE	igd
5	rs10070053	5	34794789	6.2934e-05	0.00195567	NA	0.97	0.407217	A	G	HDL cholesterol || id:ieu-b-109	ieu-b-109	HDL cholesterol	HDL cholesterol || ||	TRUE	igd
6	rs9426473	1	4210455	0.00136995	0.00232358	NA	0.56	0.215691	A	G	HDL cholesterol || id:ieu-b-109	ieu-b-109	HDL cholesterol	HDL cholesterol || ||	TRUE	igd
7	rs10121347	9	16806694	0.00239659	0.00352486	NA	0.5	0.079344	C	G	HDL cholesterol || id:ieu-b-109	ieu-b-109	HDL cholesterol	HDL cholesterol || ||	TRUE	igd
8	rs6894272	5	33114638	-0.00350479	0.00364275	NA	0.34	0.074891	T	C	HDL cholesterol || id:ieu-b-109	ieu-b-109	HDL cholesterol	HDL cholesterol || ||	TRUE	igd
9	rs59936925	20	49266770	-0.0026033	0.00337185	NA	0.44	0.088509	A	T	HDL cholesterol || id:ieu-b-109	ieu-b-109	HDL cholesterol	HDL cholesterol || ||	TRUE	igd
10	rs6677933	1	112139008	-0.00292999	0.00231804	NA	0.21	0.2201	C	T	HDL cholesterol || id:ieu-b-109	ieu-b-109	HDL cholesterol	HDL cholesterol || ||	TRUE	igd
11	rs35890118	10	129715759	-0.0014832	0.00212841	NA	0.49	0.280064	A	G	HDL cholesterol || id:ieu-b-109	ieu-b-109	HDL cholesterol	HDL cholesterol || ||	TRUE	igd
12	rs61823518	1	223688236	-0.0027028	0.00315628	NA	0.39	0.105664	A	C	HDL cholesterol || id:ieu-b-109	ieu-b-109	HDL cholesterol	HDL cholesterol || ||	TRUE	igd
