# Supplementary material for: Causal Associations between Gut Microbiota and Different Types of Dyslipidemia: A Two-Sample Mendelian Randomization Study
Source: Nutrients. 2023 Oct 20;15(20):4445. doi: 10.3390/nu15204445 (PMC10609956; doi:10.3390/nu15204445)
Supplement: Supplementary file 1 [file nutrients-15-04445-s001.zip › Supplementary materials 1/SNP details between gut microbiota and HDL-C/SNP details between ebi-a-GCST90017024 and HDL-C.csv]

	SNP	chr	pos	beta.outcome	se.outcome	samplesize.outcome	pval.outcome	eaf.outcome	effect_allele.outcome	other_allele.outcome	outcome	id.outcome	originalname.outcome	outcome.deprecated	mr_keep.outcome	data_source.outcome
1	rs11263806	17	35240097	-0.00586208	0.00208149	NA	0.00490004	0.317965	A	G	HDL cholesterol || id:ieu-b-109	ieu-b-109	HDL cholesterol	HDL cholesterol || ||	TRUE	igd
2	rs73044693	19	51256120	-0.00488461	0.00351646	NA	0.16	0.085332	A	G	HDL cholesterol || id:ieu-b-109	ieu-b-109	HDL cholesterol	HDL cholesterol || ||	TRUE	igd
3	rs68104925	14	100177681	-0.00267666	0.00199898	NA	0.18	0.356523	T	C	HDL cholesterol || id:ieu-b-109	ieu-b-109	HDL cholesterol	HDL cholesterol || ||	TRUE	igd
4	rs12362320	11	3922055	-0.000475752	0.00199511	NA	0.81	0.35633	G	C	HDL cholesterol || id:ieu-b-109	ieu-b-109	HDL cholesterol	HDL cholesterol || ||	TRUE	igd
5	rs954878	1	54578401	-0.00197291	0.00192206	NA	0.3	0.450998	A	G	HDL cholesterol || id:ieu-b-109	ieu-b-109	HDL cholesterol	HDL cholesterol || ||	TRUE	igd
6	rs2880566	17	30016653	-0.000774406	0.00240435	NA	0.75	0.202689	T	C	HDL cholesterol || id:ieu-b-109	ieu-b-109	HDL cholesterol	HDL cholesterol || ||	TRUE	igd
7	rs76193507	3	161749981	-0.00848976	0.00457184	NA	0.0629999	0.045489	A	G	HDL cholesterol || id:ieu-b-109	ieu-b-109	HDL cholesterol	HDL cholesterol || ||	TRUE	igd
8	rs10952110	7	8497922	0.00211165	0.00192476	NA	0.27	0.453366	G	T	HDL cholesterol || id:ieu-b-109	ieu-b-109	HDL cholesterol	HDL cholesterol || ||	TRUE	igd
9	rs160061	5	6116659	0.000716018	0.00191365	NA	0.709999	0.503382	G	A	HDL cholesterol || id:ieu-b-109	ieu-b-109	HDL cholesterol	HDL cholesterol || ||	TRUE	igd
10	rs7616165	3	190415145	0.00218154	0.00445508	NA	0.62	0.048124	G	T	HDL cholesterol || id:ieu-b-109	ieu-b-109	HDL cholesterol	HDL cholesterol || ||	TRUE	igd
11	rs12611395	19	21806125	0.00123135	0.00326902	NA	0.709999	0.902616	G	A	HDL cholesterol || id:ieu-b-109	ieu-b-109	HDL cholesterol	HDL cholesterol || ||	TRUE	igd
12	rs28540839	8	84735080	-0.00135618	0.0018986	NA	0.48	0.48849	A	C	HDL cholesterol || id:ieu-b-109	ieu-b-109	HDL cholesterol	HDL cholesterol || ||	TRUE	igd
13	rs59805249	5	90289997	0.00340264	0.00404997	NA	0.4	0.058896	T	C	HDL cholesterol || id:ieu-b-109	ieu-b-109	HDL cholesterol	HDL cholesterol || ||	TRUE	igd
