# Supplementary material for: Causal Associations between Gut Microbiota and Different Types of Dyslipidemia: A Two-Sample Mendelian Randomization Study
Source: Nutrients. 2023 Oct 20;15(20):4445. doi: 10.3390/nu15204445 (PMC10609956; doi:10.3390/nu15204445)
Supplement: Supplementary file 1 [file nutrients-15-04445-s001.zip › Supplementary materials 1/SNP details between gut microbiota and HDL-C/SNP details between ebi-a-GCST90017030 and HDL-C.csv]

	SNP	chr	pos	beta.outcome	se.outcome	samplesize.outcome	pval.outcome	eaf.outcome	effect_allele.outcome	other_allele.outcome	outcome	id.outcome	originalname.outcome	outcome.deprecated	mr_keep.outcome	data_source.outcome
1	rs921925	19	6928017	0.00103753	0.00234884	NA	0.66	0.209568	A	C	HDL cholesterol || id:ieu-b-109	ieu-b-109	HDL cholesterol	HDL cholesterol || ||	TRUE	igd
2	rs62314653	4	109896462	0.0037593	0.00428805	NA	0.38	0.052968	C	A	HDL cholesterol || id:ieu-b-109	ieu-b-109	HDL cholesterol	HDL cholesterol || ||	TRUE	igd
3	rs75127669	6	151027636	0.00917589	0.00358837	NA	0.0109999	0.08099	C	A	HDL cholesterol || id:ieu-b-109	ieu-b-109	HDL cholesterol	HDL cholesterol || ||	TRUE	igd
4	rs6092149	20	54192992	0.00223902	0.00193323	NA	0.25	0.428128	A	T	HDL cholesterol || id:ieu-b-109	ieu-b-109	HDL cholesterol	HDL cholesterol || ||	TRUE	igd
5	rs768253	8	69010103	-8.09349e-05	0.00194531	NA	0.97	0.389358	T	G	HDL cholesterol || id:ieu-b-109	ieu-b-109	HDL cholesterol	HDL cholesterol || ||	TRUE	igd
6	rs11674854	2	28903275	-0.000926046	0.0019643	NA	0.64	0.416875	C	T	HDL cholesterol || id:ieu-b-109	ieu-b-109	HDL cholesterol	HDL cholesterol || ||	TRUE	igd
7	rs16861661	1	18501459	-0.00404615	0.00372259	NA	0.28	0.070128	G	A	HDL cholesterol || id:ieu-b-109	ieu-b-109	HDL cholesterol	HDL cholesterol || ||	TRUE	igd
8	rs12693845	2	199312684	0.00120613	0.00194906	NA	0.54	0.389836	C	T	HDL cholesterol || id:ieu-b-109	ieu-b-109	HDL cholesterol	HDL cholesterol || ||	TRUE	igd
9	rs7399658	13	23834968	-0.00514465	0.00238005	NA	0.0309999	0.211674	G	A	HDL cholesterol || id:ieu-b-109	ieu-b-109	HDL cholesterol	HDL cholesterol || ||	TRUE	igd
10	rs77478751	3	173151665	-0.00405694	0.00389843	NA	0.3	0.063738	A	G	HDL cholesterol || id:ieu-b-109	ieu-b-109	HDL cholesterol	HDL cholesterol || ||	TRUE	igd
11	rs328312	16	73890910	-0.00400708	0.0018985	NA	0.0350002	0.461913	T	A	HDL cholesterol || id:ieu-b-109	ieu-b-109	HDL cholesterol	HDL cholesterol || ||	TRUE	igd
