# Supplementary material for: Causal Associations between Gut Microbiota and Different Types of Dyslipidemia: A Two-Sample Mendelian Randomization Study
Source: Nutrients. 2023 Oct 20;15(20):4445. doi: 10.3390/nu15204445 (PMC10609956; doi:10.3390/nu15204445)
Supplement: Supplementary file 1 [file nutrients-15-04445-s001.zip › Supplementary materials 1/SNP details between gut microbiota and HDL-C/SNP details between ebi-a-GCST90017035 and HDL-C.csv]

	SNP	chr	pos	beta.outcome	se.outcome	samplesize.outcome	pval.outcome	eaf.outcome	effect_allele.outcome	other_allele.outcome	outcome	id.outcome	originalname.outcome	outcome.deprecated	mr_keep.outcome	data_source.outcome
1	rs9460691	6	10422207	-0.00318748	0.00229618	NA	0.17	0.232342	C	A	HDL cholesterol || id:ieu-b-109	ieu-b-109	HDL cholesterol	HDL cholesterol || ||	TRUE	igd
2	rs61090148	4	174810498	0.00288888	0.00192926	NA	0.13	0.457206	A	G	HDL cholesterol || id:ieu-b-109	ieu-b-109	HDL cholesterol	HDL cholesterol || ||	TRUE	igd
3	rs62112538	19	4925018	-0.000189011	0.00348822	NA	0.96	0.084086	C	T	HDL cholesterol || id:ieu-b-109	ieu-b-109	HDL cholesterol	HDL cholesterol || ||	TRUE	igd
4	rs17148768	10	10777085	-0.00412132	0.00244616	NA	0.0920005	0.190693	G	A	HDL cholesterol || id:ieu-b-109	ieu-b-109	HDL cholesterol	HDL cholesterol || ||	TRUE	igd
5	rs72691585	9	21884425	-0.000383959	0.00423428	NA	0.93	0.05379	C	A	HDL cholesterol || id:ieu-b-109	ieu-b-109	HDL cholesterol	HDL cholesterol || ||	TRUE	igd
6	rs7540303	1	179629191	-0.00116033	0.00194098	NA	0.55	0.398816	C	T	HDL cholesterol || id:ieu-b-109	ieu-b-109	HDL cholesterol	HDL cholesterol || ||	TRUE	igd
7	rs2759329	1	231960352	-0.00169792	0.00196307	NA	0.39	0.615749	A	G	HDL cholesterol || id:ieu-b-109	ieu-b-109	HDL cholesterol	HDL cholesterol || ||	TRUE	igd
8	rs35225860	1	247642270	0.00556711	0.0039024	NA	0.15	0.063282	A	G	HDL cholesterol || id:ieu-b-109	ieu-b-109	HDL cholesterol	HDL cholesterol || ||	TRUE	igd
9	rs1035588	2	150077190	0.00112251	0.00198294	NA	0.57	0.367202	A	G	HDL cholesterol || id:ieu-b-109	ieu-b-109	HDL cholesterol	HDL cholesterol || ||	TRUE	igd
