# Supplementary material for: Causal Associations between Gut Microbiota and Different Types of Dyslipidemia: A Two-Sample Mendelian Randomization Study
Source: Nutrients. 2023 Oct 20;15(20):4445. doi: 10.3390/nu15204445 (PMC10609956; doi:10.3390/nu15204445)
Supplement: Supplementary file 1 [file nutrients-15-04445-s001.zip › Supplementary materials 1/SNP details between gut microbiota and HDL-C/SNP details between ebi-a-GCST90017039 and HDL-C.csv]

	SNP	chr	pos	beta.outcome	se.outcome	samplesize.outcome	pval.outcome	eaf.outcome	effect_allele.outcome	other_allele.outcome	outcome	id.outcome	originalname.outcome	outcome.deprecated	mr_keep.outcome	data_source.outcome
1	rs6657302	1	85585609	-0.0048399	0.00407219	NA	0.23	0.058162	T	C	HDL cholesterol || id:ieu-b-109	ieu-b-109	HDL cholesterol	HDL cholesterol || ||	TRUE	igd
2	rs60884758	9	2217340	-0.00151471	0.00252944	NA	0.55	0.174793	C	T	HDL cholesterol || id:ieu-b-109	ieu-b-109	HDL cholesterol	HDL cholesterol || ||	TRUE	igd
3	rs114567323	3	52354847	0.0101549	0.0045007	NA	0.0239999	0.048022	T	C	HDL cholesterol || id:ieu-b-109	ieu-b-109	HDL cholesterol	HDL cholesterol || ||	TRUE	igd
4	rs4236095	6	47368687	0.000241954	0.00277115	NA	0.93	0.859814	A	G	HDL cholesterol || id:ieu-b-109	ieu-b-109	HDL cholesterol	HDL cholesterol || ||	TRUE	igd
5	rs3860755	5	169360155	-0.000964531	0.00208722	NA	0.64	0.295117	G	C	HDL cholesterol || id:ieu-b-109	ieu-b-109	HDL cholesterol	HDL cholesterol || ||	TRUE	igd
6	rs115602804	3	191572365	0.00191251	0.0041455	NA	0.64	0.056387	G	A	HDL cholesterol || id:ieu-b-109	ieu-b-109	HDL cholesterol	HDL cholesterol || ||	TRUE	igd
7	rs17141986	16	7045276	-0.000353832	0.00193015	NA	0.85	0.607903	C	G	HDL cholesterol || id:ieu-b-109	ieu-b-109	HDL cholesterol	HDL cholesterol || ||	TRUE	igd
8	rs7298818	12	56396953	0.00886814	0.00341563	NA	0.00940005	0.085211	C	T	HDL cholesterol || id:ieu-b-109	ieu-b-109	HDL cholesterol	HDL cholesterol || ||	TRUE	igd
9	rs72893646	2	38037203	-0.00269426	0.00261455	NA	0.3	0.15709	A	T	HDL cholesterol || id:ieu-b-109	ieu-b-109	HDL cholesterol	HDL cholesterol || ||	TRUE	igd
