# Supplementary material for: Causal Associations between Gut Microbiota and Different Types of Dyslipidemia: A Two-Sample Mendelian Randomization Study
Source: Nutrients. 2023 Oct 20;15(20):4445. doi: 10.3390/nu15204445 (PMC10609956; doi:10.3390/nu15204445)
Supplement: Supplementary file 1 [file nutrients-15-04445-s001.zip › Supplementary materials 1/SNP details between gut microbiota and LDL-C/SNP details between ebi-a-GCST90017041 and LDL-C.csv]

	SNP	chr	pos	beta.outcome	se.outcome	samplesize.outcome	pval.outcome	eaf.outcome	effect_allele.outcome	other_allele.outcome	outcome	id.outcome	originalname.outcome	outcome.deprecated	mr_keep.outcome	data_source.outcome
1	rs1403396	12	126498824	-0.00230475	0.00249824	NA	0.36	0.227178	A	T	LDL cholesterol || id:ieu-b-110	ieu-b-110	LDL cholesterol	LDL cholesterol || ||	TRUE	igd
2	rs7311004	12	53260710	0.00255353	0.0021429	NA	0.23	0.600474	C	T	LDL cholesterol || id:ieu-b-110	ieu-b-110	LDL cholesterol	LDL cholesterol || ||	TRUE	igd
3	rs823424	8	16674526	-0.00271347	0.00252531	NA	0.28	0.22102	G	A	LDL cholesterol || id:ieu-b-110	ieu-b-110	LDL cholesterol	LDL cholesterol || ||	TRUE	igd
4	rs35055552	8	114804024	0.00130307	0.0035571	NA	0.709999	0.101464	T	C	LDL cholesterol || id:ieu-b-110	ieu-b-110	LDL cholesterol	LDL cholesterol || ||	TRUE	igd
5	rs7572229	2	72235444	-0.000893756	0.002091	NA	0.67	0.51742	A	G	LDL cholesterol || id:ieu-b-110	ieu-b-110	LDL cholesterol	LDL cholesterol || ||	TRUE	igd
6	rs11715853	3	30163689	-0.00217915	0.00230913	NA	0.35	0.284855	G	A	LDL cholesterol || id:ieu-b-110	ieu-b-110	LDL cholesterol	LDL cholesterol || ||	TRUE	igd
7	rs6809952	3	193896709	-0.00035783	0.00230185	NA	0.88	0.304232	G	A	LDL cholesterol || id:ieu-b-110	ieu-b-110	LDL cholesterol	LDL cholesterol || ||	TRUE	igd
8	rs55877868	17	14692867	-0.00818903	0.00348017	NA	0.0189998	0.104707	A	C	LDL cholesterol || id:ieu-b-110	ieu-b-110	LDL cholesterol	LDL cholesterol || ||	TRUE	igd
9	rs2090816	6	137615592	0.0028568	0.00281483	NA	0.31	0.833212	C	A	LDL cholesterol || id:ieu-b-110	ieu-b-110	LDL cholesterol	LDL cholesterol || ||	TRUE	igd
10	rs35414597	4	15565736	0.00195255	0.00222496	NA	0.38	0.325095	T	A	LDL cholesterol || id:ieu-b-110	ieu-b-110	LDL cholesterol	LDL cholesterol || ||	TRUE	igd
11	rs7303158	12	5275540	0.00125466	0.00210206	NA	0.55	0.440457	C	T	LDL cholesterol || id:ieu-b-110	ieu-b-110	LDL cholesterol	LDL cholesterol || ||	TRUE	igd
12	rs10899911	10	44293839	-0.0020126	0.00232257	NA	0.39	0.282123	A	G	LDL cholesterol || id:ieu-b-110	ieu-b-110	LDL cholesterol	LDL cholesterol || ||	TRUE	igd
13	rs62273907	3	156550415	0.0095623	0.00481057	NA	0.0470002	0.049417	A	G	LDL cholesterol || id:ieu-b-110	ieu-b-110	LDL cholesterol	LDL cholesterol || ||	TRUE	igd
14	rs78383039	2	178954708	-0.00580317	0.00429723	NA	0.18	0.063249	T	C	LDL cholesterol || id:ieu-b-110	ieu-b-110	LDL cholesterol	LDL cholesterol || ||	TRUE	igd
