# Supplementary material for: Causal Associations between Gut Microbiota and Different Types of Dyslipidemia: A Two-Sample Mendelian Randomization Study
Source: Nutrients. 2023 Oct 20;15(20):4445. doi: 10.3390/nu15204445 (PMC10609956; doi:10.3390/nu15204445)
Supplement: Supplementary file 1 [file nutrients-15-04445-s001.zip › Supplementary materials 1/SNP details between gut microbiota and LDL-C/SNP details between ebi-a-GCST90017042 and LDL-C.csv]

	SNP	chr	pos	beta.outcome	se.outcome	samplesize.outcome	pval.outcome	eaf.outcome	effect_allele.outcome	other_allele.outcome	outcome	id.outcome	originalname.outcome	outcome.deprecated	mr_keep.outcome	data_source.outcome
1	rs34282744	15	75073172	-0.00800525	0.0044501	NA	0.0719996	0.058447	G	C	LDL cholesterol || id:ieu-b-110	ieu-b-110	LDL cholesterol	LDL cholesterol || ||	TRUE	igd
2	rs413827	14	57985112	-0.00274703	0.00259186	NA	0.29	0.205744	G	A	LDL cholesterol || id:ieu-b-110	ieu-b-110	LDL cholesterol	LDL cholesterol || ||	TRUE	igd
3	rs12069354	1	216223782	-0.00189128	0.00426419	NA	0.66	0.063642	C	T	LDL cholesterol || id:ieu-b-110	ieu-b-110	LDL cholesterol	LDL cholesterol || ||	TRUE	igd
4	rs7033353	9	104595848	0.00114801	0.00212367	NA	0.59	0.600035	G	T	LDL cholesterol || id:ieu-b-110	ieu-b-110	LDL cholesterol	LDL cholesterol || ||	TRUE	igd
5	rs11001941	10	78716030	0.00809094	0.00423946	NA	0.0560003	0.066479	G	A	LDL cholesterol || id:ieu-b-110	ieu-b-110	LDL cholesterol	LDL cholesterol || ||	TRUE	igd
6	rs74592222	1	75971700	0.00275603	0.00336923	NA	0.41	0.108491	G	A	LDL cholesterol || id:ieu-b-110	ieu-b-110	LDL cholesterol	LDL cholesterol || ||	TRUE	igd
7	rs72850165	11	968356	0.0068076	0.00332216	NA	0.04	0.112291	T	C	LDL cholesterol || id:ieu-b-110	ieu-b-110	LDL cholesterol	LDL cholesterol || ||	TRUE	igd
8	rs11030569	11	4019788	-7.9265e-05	0.00406965	NA	0.98	0.074277	A	T	LDL cholesterol || id:ieu-b-110	ieu-b-110	LDL cholesterol	LDL cholesterol || ||	TRUE	igd
9	rs75754569	3	17793504	0.00103052	0.00355272	NA	0.77	0.096768	C	G	LDL cholesterol || id:ieu-b-110	ieu-b-110	LDL cholesterol	LDL cholesterol || ||	TRUE	igd
10	rs6918730	6	99020289	0.000659577	0.00329099	NA	0.84	0.885412	A	G	LDL cholesterol || id:ieu-b-110	ieu-b-110	LDL cholesterol	LDL cholesterol || ||	TRUE	igd
11	rs10031059	4	35358594	-0.00273016	0.00247377	NA	0.27	0.76831	C	T	LDL cholesterol || id:ieu-b-110	ieu-b-110	LDL cholesterol	LDL cholesterol || ||	TRUE	igd
12	rs2054133	2	33691809	-0.00111502	0.00210646	NA	0.6	0.486685	A	G	LDL cholesterol || id:ieu-b-110	ieu-b-110	LDL cholesterol	LDL cholesterol || ||	TRUE	igd
13	rs7766680	6	162239191	0.000686154	0.00232616	NA	0.77	0.280218	G	C	LDL cholesterol || id:ieu-b-110	ieu-b-110	LDL cholesterol	LDL cholesterol || ||	TRUE	igd
