# Supplementary material for: Causal Associations between Gut Microbiota and Different Types of Dyslipidemia: A Two-Sample Mendelian Randomization Study
Source: Nutrients. 2023 Oct 20;15(20):4445. doi: 10.3390/nu15204445 (PMC10609956; doi:10.3390/nu15204445)
Supplement: Supplementary file 1 [file nutrients-15-04445-s001.zip › Supplementary materials 1/SNP details between gut microbiota and LDL-C/SNP details between ebi-a-GCST90017063 and LDL-C.csv]

	SNP	chr	pos	beta.outcome	se.outcome	samplesize.outcome	pval.outcome	eaf.outcome	effect_allele.outcome	other_allele.outcome	outcome	id.outcome	originalname.outcome	outcome.deprecated	mr_keep.outcome	data_source.outcome
1	rs7635831	3	173040924	-0.000500014	0.00236939	NA	0.83	0.296001	G	A	LDL cholesterol || id:ieu-b-110	ieu-b-110	LDL cholesterol	LDL cholesterol || ||	TRUE	igd
2	rs12406309	1	108074445	-0.00456073	0.00261273	NA	0.0810009	0.202077	A	C	LDL cholesterol || id:ieu-b-110	ieu-b-110	LDL cholesterol	LDL cholesterol || ||	TRUE	igd
3	rs55707116	9	79919385	-0.00352793	0.00348421	NA	0.31	0.100939	C	A	LDL cholesterol || id:ieu-b-110	ieu-b-110	LDL cholesterol	LDL cholesterol || ||	TRUE	igd
4	rs58681734	9	137557890	0.00269767	0.00300289	NA	0.37	0.145056	A	G	LDL cholesterol || id:ieu-b-110	ieu-b-110	LDL cholesterol	LDL cholesterol || ||	TRUE	igd
5	rs1819812	7	151435722	0.00332962	0.00330158	NA	0.31	0.118676	G	T	LDL cholesterol || id:ieu-b-110	ieu-b-110	LDL cholesterol	LDL cholesterol || ||	TRUE	igd
6	rs12986628	2	238103439	-0.00253778	0.00248521	NA	0.31	0.773418	T	C	LDL cholesterol || id:ieu-b-110	ieu-b-110	LDL cholesterol	LDL cholesterol || ||	TRUE	igd
7	rs7693984	4	4268322	-0.00120313	0.00430357	NA	0.780001	0.062954	G	A	LDL cholesterol || id:ieu-b-110	ieu-b-110	LDL cholesterol	LDL cholesterol || ||	TRUE	igd
8	rs2846589	18	862477	-0.00539604	0.0021132	NA	0.0109999	0.531215	T	G	LDL cholesterol || id:ieu-b-110	ieu-b-110	LDL cholesterol	LDL cholesterol || ||	TRUE	igd
9	rs4400279	7	16804578	0.000917851	0.00217105	NA	0.67	0.368288	A	G	LDL cholesterol || id:ieu-b-110	ieu-b-110	LDL cholesterol	LDL cholesterol || ||	TRUE	igd
10	rs77214829	2	182657172	0.00550529	0.00595139	NA	0.35	0.031697	C	T	LDL cholesterol || id:ieu-b-110	ieu-b-110	LDL cholesterol	LDL cholesterol || ||	TRUE	igd
11	rs61791565	4	24655463	-0.00100837	0.00212587	NA	0.64	0.415287	T	C	LDL cholesterol || id:ieu-b-110	ieu-b-110	LDL cholesterol	LDL cholesterol || ||	TRUE	igd
