# Supplementary material for: Causal Associations between Gut Microbiota and Different Types of Dyslipidemia: A Two-Sample Mendelian Randomization Study
Source: Nutrients. 2023 Oct 20;15(20):4445. doi: 10.3390/nu15204445 (PMC10609956; doi:10.3390/nu15204445)
Supplement: Supplementary file 1 [file nutrients-15-04445-s001.zip › Supplementary materials 1/SNP details between gut microbiota and LDL-C/SNP details between ebi-a-GCST90017069 and LDL-C.csv]

	SNP	chr	pos	beta.outcome	se.outcome	samplesize.outcome	pval.outcome	eaf.outcome	effect_allele.outcome	other_allele.outcome	outcome	id.outcome	originalname.outcome	outcome.deprecated	mr_keep.outcome	data_source.outcome
1	rs13335738	16	7460479	-0.00482945	0.00375965	NA	0.2	0.083857	C	T	LDL cholesterol || id:ieu-b-110	ieu-b-110	LDL cholesterol	LDL cholesterol || ||	TRUE	igd
2	rs112764253	7	78282725	0.0012735	0.00453418	NA	0.780001	0.056836	T	A	LDL cholesterol || id:ieu-b-110	ieu-b-110	LDL cholesterol	LDL cholesterol || ||	TRUE	igd
3	rs4492265	7	13523683	-0.0040657	0.00220259	NA	0.0649995	0.661781	G	A	LDL cholesterol || id:ieu-b-110	ieu-b-110	LDL cholesterol	LDL cholesterol || ||	TRUE	igd
4	rs10409783	19	4555786	0.00420151	0.00244879	NA	0.0860003	0.732874	G	A	LDL cholesterol || id:ieu-b-110	ieu-b-110	LDL cholesterol	LDL cholesterol || ||	TRUE	igd
5	rs58767323	4	57167507	0.00221792	0.00255505	NA	0.39	0.214833	G	C	LDL cholesterol || id:ieu-b-110	ieu-b-110	LDL cholesterol	LDL cholesterol || ||	TRUE	igd
6	rs35156985	7	99451715	0.00698231	0.00441108	NA	0.11	0.065572	T	C	LDL cholesterol || id:ieu-b-110	ieu-b-110	LDL cholesterol	LDL cholesterol || ||	TRUE	igd
7	rs16894137	8	96946291	-0.00322704	0.00303837	NA	0.29	0.13676	C	T	LDL cholesterol || id:ieu-b-110	ieu-b-110	LDL cholesterol	LDL cholesterol || ||	TRUE	igd
8	rs8901	17	74267010	-0.00260812	0.00214697	NA	0.22	0.387111	C	T	LDL cholesterol || id:ieu-b-110	ieu-b-110	LDL cholesterol	LDL cholesterol || ||	TRUE	igd
9	rs12440440	15	34041896	-0.000116546	0.00222382	NA	0.96	0.334111	A	G	LDL cholesterol || id:ieu-b-110	ieu-b-110	LDL cholesterol	LDL cholesterol || ||	TRUE	igd
