# Supplementary material for: Causal Associations between Gut Microbiota and Different Types of Dyslipidemia: A Two-Sample Mendelian Randomization Study
Source: Nutrients. 2023 Oct 20;15(20):4445. doi: 10.3390/nu15204445 (PMC10609956; doi:10.3390/nu15204445)
Supplement: Supplementary file 1 [file nutrients-15-04445-s001.zip › Supplementary materials 1/SNP details between gut microbiota and LDL-C/SNP details between ebi-a-GCST90017073 and LDL-C.csv]

	SNP	chr	pos	beta.outcome	se.outcome	samplesize.outcome	pval.outcome	eaf.outcome	effect_allele.outcome	other_allele.outcome	outcome	id.outcome	originalname.outcome	outcome.deprecated	mr_keep.outcome	data_source.outcome
1	rs1883097	11	8938819	0.00779691	0.00446147	NA	0.0810009	0.058665	C	T	LDL cholesterol || id:ieu-b-110	ieu-b-110	LDL cholesterol	LDL cholesterol || ||	TRUE	igd
2	rs7184125	16	15920394	0.00783572	0.00251964	NA	0.00189998	0.22974	T	C	LDL cholesterol || id:ieu-b-110	ieu-b-110	LDL cholesterol	LDL cholesterol || ||	TRUE	igd
3	rs2872237	19	17026940	0.00335516	0.00211917	NA	0.11	0.590892	A	C	LDL cholesterol || id:ieu-b-110	ieu-b-110	LDL cholesterol	LDL cholesterol || ||	TRUE	igd
4	rs58405430	11	20621043	-0.000247838	0.00339331	NA	0.94	0.1057	G	T	LDL cholesterol || id:ieu-b-110	ieu-b-110	LDL cholesterol	LDL cholesterol || ||	TRUE	igd
5	rs7034891	9	117245252	-0.00121543	0.00209773	NA	0.56	0.446386	G	C	LDL cholesterol || id:ieu-b-110	ieu-b-110	LDL cholesterol	LDL cholesterol || ||	TRUE	igd
