# Supplementary material for: Causal Associations between Gut Microbiota and Different Types of Dyslipidemia: A Two-Sample Mendelian Randomization Study
Source: Nutrients. 2023 Oct 20;15(20):4445. doi: 10.3390/nu15204445 (PMC10609956; doi:10.3390/nu15204445)
Supplement: Supplementary file 1 [file nutrients-15-04445-s001.zip › Supplementary materials 1/SNP details between gut microbiota and TC/SNP details between ebi-a-GCST90016973 and TC.csv]

	SNP	chr	pos	beta.outcome	se.outcome	samplesize.outcome	pval.outcome	eaf.outcome	effect_allele.outcome	other_allele.outcome	outcome	id.outcome	originalname.outcome	outcome.deprecated	mr_keep.outcome	data_source.outcome
1	rs12034718	1	67379595	-0.00112582	0.00564453	NA	0.98	0.850291	G	A	Total cholesterol || id:met-d-Total_C	met-d-Total_C	Total cholesterol	Total cholesterol || ||	TRUE	igd
2	rs10084203	2	191304149	0.00689266	0.0046178	NA	0.18	0.750787	G	A	Total cholesterol || id:met-d-Total_C	met-d-Total_C	Total cholesterol	Total cholesterol || ||	TRUE	igd
3	rs2017189	4	7460153	0.00411092	0.00404692	NA	0.39	0.567016	T	G	Total cholesterol || id:met-d-Total_C	met-d-Total_C	Total cholesterol	Total cholesterol || ||	TRUE	igd
4	rs12585793	13	27018240	0.012429	0.00991234	NA	0.0860003	0.043182	T	C	Total cholesterol || id:met-d-Total_C	met-d-Total_C	Total cholesterol	Total cholesterol || ||	TRUE	igd
5	rs62478070	7	157688150	-0.0163734	0.00907779	NA	0.11	0.05192	T	G	Total cholesterol || id:met-d-Total_C	met-d-Total_C	Total cholesterol	Total cholesterol || ||	TRUE	igd
6	rs4962426	10	126908208	0.00202321	0.0048546	NA	0.6	0.783395	T	G	Total cholesterol || id:met-d-Total_C	met-d-Total_C	Total cholesterol	Total cholesterol || ||	TRUE	igd
7	rs56221232	2	153453410	-0.0109703	0.00622147	NA	0.0589997	0.116455	T	C	Total cholesterol || id:met-d-Total_C	met-d-Total_C	Total cholesterol	Total cholesterol || ||	TRUE	igd
8	rs7322368	13	100213990	0.012007	0.00682826	NA	0.12	0.904487	C	T	Total cholesterol || id:met-d-Total_C	met-d-Total_C	Total cholesterol	Total cholesterol || ||	TRUE	igd
9	rs75238760	18	22899113	0.00954733	0.00504188	NA	0.0949992	0.200947	T	A	Total cholesterol || id:met-d-Total_C	met-d-Total_C	Total cholesterol	Total cholesterol || ||	TRUE	igd
