# Supplementary material for: Causal Associations between Gut Microbiota and Different Types of Dyslipidemia: A Two-Sample Mendelian Randomization Study
Source: Nutrients. 2023 Oct 20;15(20):4445. doi: 10.3390/nu15204445 (PMC10609956; doi:10.3390/nu15204445)
Supplement: Supplementary file 1 [file nutrients-15-04445-s001.zip › Supplementary materials 1/SNP details between gut microbiota and TC/SNP details between ebi-a-GCST90016992 and TC.csv]

	SNP	chr	pos	beta.outcome	se.outcome	samplesize.outcome	pval.outcome	eaf.outcome	effect_allele.outcome	other_allele.outcome	outcome	id.outcome	originalname.outcome	outcome.deprecated	mr_keep.outcome	data_source.outcome
1	rs73331712	12	69515102	-0.0142721	0.00943927	NA	0.11	0.048125	T	C	Total cholesterol || id:met-d-Total_C	met-d-Total_C	Total cholesterol	Total cholesterol || ||	TRUE	igd
2	rs77655283	2	236439879	-0.00333601	0.00763856	NA	0.67	0.074016	G	A	Total cholesterol || id:met-d-Total_C	met-d-Total_C	Total cholesterol	Total cholesterol || ||	TRUE	igd
3	rs10098492	8	113109756	-0.0159563	0.00699047	NA	0.015	0.090233	T	C	Total cholesterol || id:met-d-Total_C	met-d-Total_C	Total cholesterol	Total cholesterol || ||	TRUE	igd
4	rs7923280	10	20280612	0.0034276	0.00413433	NA	0.6	0.62121	T	A	Total cholesterol || id:met-d-Total_C	met-d-Total_C	Total cholesterol	Total cholesterol || ||	TRUE	igd
5	rs2051957	7	89709883	-0.00459436	0.00457155	NA	0.23	0.258854	C	T	Total cholesterol || id:met-d-Total_C	met-d-Total_C	Total cholesterol	Total cholesterol || ||	TRUE	igd
6	rs114731706	2	19611953	0.00151381	0.00871423	NA	0.92	0.058277	T	G	Total cholesterol || id:met-d-Total_C	met-d-Total_C	Total cholesterol	Total cholesterol || ||	TRUE	igd
7	rs9470637	6	37567189	0.00612454	0.00408472	NA	0.11	0.600332	T	A	Total cholesterol || id:met-d-Total_C	met-d-Total_C	Total cholesterol	Total cholesterol || ||	TRUE	igd
8	rs11098863	4	127336602	-0.00481278	0.00400805	NA	0.18	0.497254	A	T	Total cholesterol || id:met-d-Total_C	met-d-Total_C	Total cholesterol	Total cholesterol || ||	TRUE	igd
9	rs3017103	11	62174193	0.00504904	0.00520525	NA	0.34	0.816374	G	A	Total cholesterol || id:met-d-Total_C	met-d-Total_C	Total cholesterol	Total cholesterol || ||	TRUE	igd
