# Supplementary material for: Causal Associations between Gut Microbiota and Different Types of Dyslipidemia: A Two-Sample Mendelian Randomization Study
Source: Nutrients. 2023 Oct 20;15(20):4445. doi: 10.3390/nu15204445 (PMC10609956; doi:10.3390/nu15204445)
Supplement: Supplementary file 1 [file nutrients-15-04445-s001.zip › Supplementary materials 1/SNP details between gut microbiota and TC/SNP details between ebi-a-GCST90016997 and TC.csv]

	SNP	chr	pos	beta.outcome	se.outcome	samplesize.outcome	pval.outcome	eaf.outcome	effect_allele.outcome	other_allele.outcome	outcome	id.outcome	originalname.outcome	outcome.deprecated	mr_keep.outcome	data_source.outcome
1	rs9648214	7	16380806	0.00598231	0.00601171	NA	0.28	0.127999	T	C	Total cholesterol || id:met-d-Total_C	met-d-Total_C	Total cholesterol	Total cholesterol || ||	TRUE	igd
2	rs11052069	12	32713919	-0.00742744	0.00402936	NA	0.0729995	0.563431	C	T	Total cholesterol || id:met-d-Total_C	met-d-Total_C	Total cholesterol	Total cholesterol || ||	TRUE	igd
3	rs2644213	10	84506096	-0.00320387	0.00472297	NA	0.760001	0.764399	A	G	Total cholesterol || id:met-d-Total_C	met-d-Total_C	Total cholesterol	Total cholesterol || ||	TRUE	igd
4	rs115325767	1	200638489	-0.0078503	0.00661329	NA	0.24	0.10247	G	C	Total cholesterol || id:met-d-Total_C	met-d-Total_C	Total cholesterol	Total cholesterol || ||	TRUE	igd
5	rs11720857	3	113794507	0.00705367	0.00528545	NA	0.28	0.177937	C	T	Total cholesterol || id:met-d-Total_C	met-d-Total_C	Total cholesterol	Total cholesterol || ||	TRUE	igd
6	rs79895140	2	50797401	-0.00936468	0.00518316	NA	0.12	0.208467	T	C	Total cholesterol || id:met-d-Total_C	met-d-Total_C	Total cholesterol	Total cholesterol || ||	TRUE	igd
7	rs4717831	7	73306506	-0.0116852	0.00654306	NA	0.0619998	0.889917	T	A	Total cholesterol || id:met-d-Total_C	met-d-Total_C	Total cholesterol	Total cholesterol || ||	TRUE	igd
8	rs10444197	10	2215931	-0.00132226	0.00426398	NA	0.780001	0.330141	A	G	Total cholesterol || id:met-d-Total_C	met-d-Total_C	Total cholesterol	Total cholesterol || ||	TRUE	igd
9	rs62024432	15	97869293	-0.0014672	0.00662147	NA	0.58	0.101362	C	T	Total cholesterol || id:met-d-Total_C	met-d-Total_C	Total cholesterol	Total cholesterol || ||	TRUE	igd
10	rs12906958	15	36911598	0.00109078	0.00431423	NA	0.84	0.319221	C	T	Total cholesterol || id:met-d-Total_C	met-d-Total_C	Total cholesterol	Total cholesterol || ||	TRUE	igd
11	rs4076415	15	86440997	-0.00384847	0.00410046	NA	0.43	0.558625	G	T	Total cholesterol || id:met-d-Total_C	met-d-Total_C	Total cholesterol	Total cholesterol || ||	TRUE	igd
12	rs76898927	3	81595477	0.0130515	0.00950199	NA	0.13	0.048383	G	A	Total cholesterol || id:met-d-Total_C	met-d-Total_C	Total cholesterol	Total cholesterol || ||	TRUE	igd
13	rs17159861	7	31085162	0.000563049	0.00621507	NA	0.84	0.120349	C	T	Total cholesterol || id:met-d-Total_C	met-d-Total_C	Total cholesterol	Total cholesterol || ||	TRUE	igd
14	rs73109678	7	33603122	-0.00585022	0.00630308	NA	0.32	0.11348	G	A	Total cholesterol || id:met-d-Total_C	met-d-Total_C	Total cholesterol	Total cholesterol || ||	TRUE	igd
15	rs6762473	3	127139574	0.00308812	0.00421084	NA	0.44	0.65897	A	C	Total cholesterol || id:met-d-Total_C	met-d-Total_C	Total cholesterol	Total cholesterol || ||	TRUE	igd
