# Supplementary material for: Causal Associations between Gut Microbiota and Different Types of Dyslipidemia: A Two-Sample Mendelian Randomization Study
Source: Nutrients. 2023 Oct 20;15(20):4445. doi: 10.3390/nu15204445 (PMC10609956; doi:10.3390/nu15204445)
Supplement: Supplementary file 1 [file nutrients-15-04445-s001.zip › Supplementary materials 1/SNP details between gut microbiota and TC/SNP details between ebi-a-GCST90017031 and TC.csv]

	SNP	chr	pos	beta.outcome	se.outcome	samplesize.outcome	pval.outcome	eaf.outcome	effect_allele.outcome	other_allele.outcome	outcome	id.outcome	originalname.outcome	outcome.deprecated	mr_keep.outcome	data_source.outcome
1	rs55910161	10	71518643	0.00166054	0.00555726	NA	0.74	0.159785	C	T	Total cholesterol || id:met-d-Total_C	met-d-Total_C	Total cholesterol	Total cholesterol || ||	TRUE	igd
2	rs123059	17	2699935	0.0144119	0.0047461	NA	0.002	0.769478	C	T	Total cholesterol || id:met-d-Total_C	met-d-Total_C	Total cholesterol	Total cholesterol || ||	TRUE	igd
3	rs6674304	1	116887742	0.000604483	0.00778072	NA	0.99	0.071322	C	T	Total cholesterol || id:met-d-Total_C	met-d-Total_C	Total cholesterol	Total cholesterol || ||	TRUE	igd
4	rs10417872	19	28767353	-0.00176784	0.00445168	NA	0.68	0.724355	G	T	Total cholesterol || id:met-d-Total_C	met-d-Total_C	Total cholesterol	Total cholesterol || ||	TRUE	igd
5	rs757872	22	31532568	-0.00561376	0.0048227	NA	0.25	0.771284	C	G	Total cholesterol || id:met-d-Total_C	met-d-Total_C	Total cholesterol	Total cholesterol || ||	TRUE	igd
6	rs7992246	13	113472525	0.000276072	0.00415933	NA	0.96	0.636339	C	T	Total cholesterol || id:met-d-Total_C	met-d-Total_C	Total cholesterol	Total cholesterol || ||	TRUE	igd
7	rs2293361	2	54114864	-0.00550857	0.00835923	NA	0.69	0.06092	C	T	Total cholesterol || id:met-d-Total_C	met-d-Total_C	Total cholesterol	Total cholesterol || ||	TRUE	igd
8	rs17168302	7	14650221	0.0133449	0.00809041	NA	0.0519996	0.067393	G	A	Total cholesterol || id:met-d-Total_C	met-d-Total_C	Total cholesterol	Total cholesterol || ||	TRUE	igd
9	rs12621813	2	31266049	-0.000849175	0.00436357	NA	0.97	0.301173	G	A	Total cholesterol || id:met-d-Total_C	met-d-Total_C	Total cholesterol	Total cholesterol || ||	TRUE	igd
10	rs34757988	18	64699550	0.00271057	0.00411292	NA	0.56	0.386812	G	C	Total cholesterol || id:met-d-Total_C	met-d-Total_C	Total cholesterol	Total cholesterol || ||	TRUE	igd
11	rs4766997	12	113161438	0.00636073	0.00436574	NA	0.16	0.30509	C	T	Total cholesterol || id:met-d-Total_C	met-d-Total_C	Total cholesterol	Total cholesterol || ||	TRUE	igd
