# Supplementary material for: Causal Associations between Gut Microbiota and Different Types of Dyslipidemia: A Two-Sample Mendelian Randomization Study
Source: Nutrients. 2023 Oct 20;15(20):4445. doi: 10.3390/nu15204445 (PMC10609956; doi:10.3390/nu15204445)
Supplement: Supplementary file 1 [file nutrients-15-04445-s001.zip › Supplementary materials 1/SNP details between gut microbiota and TG/SNP details between ebi-a-GCST90016982 and TG.csv]

	SNP	chr	pos	beta.outcome	se.outcome	samplesize.outcome	pval.outcome	eaf.outcome	effect_allele.outcome	other_allele.outcome	outcome	id.outcome	originalname.outcome	outcome.deprecated	mr_keep.outcome	data_source.outcome
1	rs72821405	6	4714797	-0.0025075	0.00357246	NA	0.48	0.088798	T	C	triglycerides || id:ieu-b-111	ieu-b-111	triglycerides	triglycerides || ||	TRUE	igd
2	rs143662916	11	103549974	0.00440093	0.00425921	NA	0.3	0.058911	C	T	triglycerides || id:ieu-b-111	ieu-b-111	triglycerides	triglycerides || ||	TRUE	igd
3	rs11532348	12	98289796	-0.00342694	0.00246406	NA	0.16	0.210469	C	T	triglycerides || id:ieu-b-111	ieu-b-111	triglycerides	triglycerides || ||	TRUE	igd
4	rs3828477	3	46483717	-0.00116313	0.00232621	NA	0.62	0.248514	G	T	triglycerides || id:ieu-b-111	ieu-b-111	triglycerides	triglycerides || ||	TRUE	igd
5	rs76001613	4	3852385	0.00389378	0.00388115	NA	0.32	0.071667	C	G	triglycerides || id:ieu-b-111	ieu-b-111	triglycerides	triglycerides || ||	TRUE	igd
6	rs12996055	2	137223458	0.00133419	0.00232922	NA	0.57	0.264058	A	C	triglycerides || id:ieu-b-111	ieu-b-111	triglycerides	triglycerides || ||	TRUE	igd
7	rs74919520	2	32242452	0.00425393	0.00309872	NA	0.17	0.115836	G	A	triglycerides || id:ieu-b-111	ieu-b-111	triglycerides	triglycerides || ||	TRUE	igd
8	rs305411	1	88233128	-0.00146468	0.00315173	NA	0.64	0.117966	A	G	triglycerides || id:ieu-b-111	ieu-b-111	triglycerides	triglycerides || ||	TRUE	igd
9	rs5011652	15	91166608	-0.0014223	0.0023287	NA	0.54	0.758788	C	G	triglycerides || id:ieu-b-111	ieu-b-111	triglycerides	triglycerides || ||	TRUE	igd
10	rs55672356	4	34852443	-0.00747475	0.00431201	NA	0.0830004	0.056487	T	A	triglycerides || id:ieu-b-111	ieu-b-111	triglycerides	triglycerides || ||	TRUE	igd
11	rs28402691	4	96389240	0.0030609	0.0028569	NA	0.28	0.14044	T	C	triglycerides || id:ieu-b-111	ieu-b-111	triglycerides	triglycerides || ||	TRUE	igd
12	rs213863	6	97234939	0.00288277	0.00221481	NA	0.19	0.718577	T	C	triglycerides || id:ieu-b-111	ieu-b-111	triglycerides	triglycerides || ||	TRUE	igd
13	rs12684609	9	137784868	0.000633745	0.00254462	NA	0.8	0.193466	T	C	triglycerides || id:ieu-b-111	ieu-b-111	triglycerides	triglycerides || ||	TRUE	igd
14	rs189356	20	57574851	0.00122193	0.00200029	NA	0.54	0.499574	G	A	triglycerides || id:ieu-b-111	ieu-b-111	triglycerides	triglycerides || ||	TRUE	igd
