# Supplementary material for: Causal Associations between Gut Microbiota and Different Types of Dyslipidemia: A Two-Sample Mendelian Randomization Study
Source: Nutrients. 2023 Oct 20;15(20):4445. doi: 10.3390/nu15204445 (PMC10609956; doi:10.3390/nu15204445)
Supplement: Supplementary file 1 [file nutrients-15-04445-s001.zip › Supplementary materials 1/SNP details between gut microbiota and TG/SNP details between ebi-a-GCST90016989 and TG.csv]

	SNP	chr	pos	beta.outcome	se.outcome	samplesize.outcome	pval.outcome	eaf.outcome	effect_allele.outcome	other_allele.outcome	outcome	id.outcome	originalname.outcome	outcome.deprecated	mr_keep.outcome	data_source.outcome
1	rs3752849	11	8729057	-0.00647101	0.00509403	NA	0.2	0.039796	G	A	triglycerides || id:ieu-b-111	ieu-b-111	triglycerides	triglycerides || ||	TRUE	igd
2	rs11150408	16	81803497	-0.000267482	0.00199746	NA	0.89	0.542985	G	T	triglycerides || id:ieu-b-111	ieu-b-111	triglycerides	triglycerides || ||	TRUE	igd
3	rs12216169	6	116078810	-0.00024827	0.00349944	NA	0.94	0.089271	T	A	triglycerides || id:ieu-b-111	ieu-b-111	triglycerides	triglycerides || ||	TRUE	igd
4	rs62503162	8	15768657	-0.000381898	0.00349212	NA	0.91	0.088825	A	G	triglycerides || id:ieu-b-111	ieu-b-111	triglycerides	triglycerides || ||	TRUE	igd
5	rs73729431	6	25078050	0.00580993	0.00430665	NA	0.18	0.056827	C	T	triglycerides || id:ieu-b-111	ieu-b-111	triglycerides	triglycerides || ||	TRUE	igd
6	rs62583469	9	106815466	0.00124407	0.00247749	NA	0.62	0.202286	T	A	triglycerides || id:ieu-b-111	ieu-b-111	triglycerides	triglycerides || ||	TRUE	igd
7	rs13279148	8	127905865	0.00139499	0.0027176	NA	0.61	0.157029	G	A	triglycerides || id:ieu-b-111	ieu-b-111	triglycerides	triglycerides || ||	TRUE	igd
8	rs3005511	6	74605806	0.00142121	0.00210158	NA	0.5	0.663631	G	A	triglycerides || id:ieu-b-111	ieu-b-111	triglycerides	triglycerides || ||	TRUE	igd
9	rs4793307	17	70733523	-0.00285393	0.00226603	NA	0.21	0.262329	C	T	triglycerides || id:ieu-b-111	ieu-b-111	triglycerides	triglycerides || ||	TRUE	igd
10	rs1899291	4	60992340	0.002233	0.00297032	NA	0.450001	0.870787	T	C	triglycerides || id:ieu-b-111	ieu-b-111	triglycerides	triglycerides || ||	TRUE	igd
11	rs12537781	7	154978183	0.00340368	0.00226165	NA	0.13	0.259199	T	C	triglycerides || id:ieu-b-111	ieu-b-111	triglycerides	triglycerides || ||	TRUE	igd
