# Supplementary material for: Causal Associations between Gut Microbiota and Different Types of Dyslipidemia: A Two-Sample Mendelian Randomization Study
Source: Nutrients. 2023 Oct 20;15(20):4445. doi: 10.3390/nu15204445 (PMC10609956; doi:10.3390/nu15204445)
Supplement: Supplementary file 1 [file nutrients-15-04445-s001.zip › Supplementary materials 1/SNP details between gut microbiota and TG/SNP details between ebi-a-GCST90017035 and TG.csv]

	SNP	chr	pos	beta.outcome	se.outcome	samplesize.outcome	pval.outcome	eaf.outcome	effect_allele.outcome	other_allele.outcome	outcome	id.outcome	originalname.outcome	outcome.deprecated	mr_keep.outcome	data_source.outcome
1	rs1035588	2	150077190	-0.0035532	0.0020657	NA	0.0850002	0.366908	A	G	triglycerides || id:ieu-b-111	ieu-b-111	triglycerides	triglycerides || ||	TRUE	igd
2	rs7540303	1	179629191	0.000483252	0.00202535	NA	0.81	0.398644	C	T	triglycerides || id:ieu-b-111	ieu-b-111	triglycerides	triglycerides || ||	TRUE	igd
3	rs72691585	9	21884425	-0.00209832	0.00441877	NA	0.630001	0.053774	C	A	triglycerides || id:ieu-b-111	ieu-b-111	triglycerides	triglycerides || ||	TRUE	igd
4	rs9460691	6	10422207	-0.00173678	0.00239255	NA	0.47	0.232534	C	A	triglycerides || id:ieu-b-111	ieu-b-111	triglycerides	triglycerides || ||	TRUE	igd
5	rs61090148	4	174810498	-0.00233401	0.00201139	NA	0.25	0.457199	A	G	triglycerides || id:ieu-b-111	ieu-b-111	triglycerides	triglycerides || ||	TRUE	igd
6	rs35225860	1	247642270	-0.0103971	0.00407123	NA	0.0109999	0.063235	A	G	triglycerides || id:ieu-b-111	ieu-b-111	triglycerides	triglycerides || ||	TRUE	igd
7	rs62112538	19	4925018	-0.0168787	0.00363454	NA	3.40001e-06	0.084075	C	T	triglycerides || id:ieu-b-111	ieu-b-111	triglycerides	triglycerides || ||	TRUE	igd
8	rs17148768	10	10777085	-0.000866748	0.00254892	NA	0.73	0.19073	G	A	triglycerides || id:ieu-b-111	ieu-b-111	triglycerides	triglycerides || ||	TRUE	igd
9	rs2759329	1	231960352	0.00201183	0.00204716	NA	0.33	0.615674	A	G	triglycerides || id:ieu-b-111	ieu-b-111	triglycerides	triglycerides || ||	TRUE	igd
