# Supplementary material for: Causal Associations between Gut Microbiota and Different Types of Dyslipidemia: A Two-Sample Mendelian Randomization Study
Source: Nutrients. 2023 Oct 20;15(20):4445. doi: 10.3390/nu15204445 (PMC10609956; doi:10.3390/nu15204445)
Supplement: Supplementary file 1 [file nutrients-15-04445-s001.zip › Supplementary materials 1/SNP details between gut microbiota and TG/SNP details between ebi-a-GCST90017066 and TG.csv]

	SNP	chr	pos	beta.outcome	se.outcome	samplesize.outcome	pval.outcome	eaf.outcome	effect_allele.outcome	other_allele.outcome	outcome	id.outcome	originalname.outcome	outcome.deprecated	mr_keep.outcome	data_source.outcome
1	rs60603763	10	3901226	9.78169e-05	0.00430661	NA	0.98	0.057197	C	G	triglycerides || id:ieu-b-111	ieu-b-111	triglycerides	triglycerides || ||	TRUE	igd
2	rs8080469	17	14532347	0.000423506	0.00199563	NA	0.83	0.494161	G	A	triglycerides || id:ieu-b-111	ieu-b-111	triglycerides	triglycerides || ||	TRUE	igd
3	rs73130967	7	54781314	-0.00203891	0.00297921	NA	0.49	0.128606	A	T	triglycerides || id:ieu-b-111	ieu-b-111	triglycerides	triglycerides || ||	TRUE	igd
4	rs4073731	11	132663147	-0.00316	0.00277871	NA	0.26	0.152211	T	C	triglycerides || id:ieu-b-111	ieu-b-111	triglycerides	triglycerides || ||	TRUE	igd
5	rs1972694	15	25326425	0.00187022	0.00257461	NA	0.47	0.184531	T	A	triglycerides || id:ieu-b-111	ieu-b-111	triglycerides	triglycerides || ||	TRUE	igd
6	rs10904297	10	4639762	-0.00123555	0.0054643	NA	0.82	0.034536	A	G	triglycerides || id:ieu-b-111	ieu-b-111	triglycerides	triglycerides || ||	TRUE	igd
7	rs8141465	22	21358653	0.00198555	0.00199518	NA	0.32	0.496868	G	A	triglycerides || id:ieu-b-111	ieu-b-111	triglycerides	triglycerides || ||	TRUE	igd
8	rs1475330	6	67262102	0.0051162	0.00220614	NA	0.02	0.712586	C	T	triglycerides || id:ieu-b-111	ieu-b-111	triglycerides	triglycerides || ||	TRUE	igd
9	rs77034621	8	76769843	0.00575104	0.00432688	NA	0.18	0.055386	T	G	triglycerides || id:ieu-b-111	ieu-b-111	triglycerides	triglycerides || ||	TRUE	igd
10	rs10967781	9	27225258	-0.00218932	0.0020977	NA	0.3	0.339427	C	A	triglycerides || id:ieu-b-111	ieu-b-111	triglycerides	triglycerides || ||	TRUE	igd
11	rs158487	5	55576026	-0.00045809	0.002167	NA	0.83	0.697579	G	A	triglycerides || id:ieu-b-111	ieu-b-111	triglycerides	triglycerides || ||	TRUE	igd
12	rs13154778	5	56952803	-0.000393821	0.00251808	NA	0.88	0.19671	T	A	triglycerides || id:ieu-b-111	ieu-b-111	triglycerides	triglycerides || ||	TRUE	igd
